# Supplementary material for: Identification and Expression Profiling of Circulating MicroRNAs in Serum of Cysticercus pisiformis-Infected Rabbits
Source: Genes (Basel). 2021 Oct 9;12(10):1591. doi: 10.3390/genes12101591 (PMC8536135; doi:10.3390/genes12101591)
Supplement: Supplementary file 1 [file genes-12-01591-s001.zip]

Archive with 8 entries (7 files):
- Supplementary/Supplementary table 1.xls
- Supplementary/Supplementary table 2.xls
- Supplementary/Supplementary table 3.xls
- Supplementary/Supplementary table 4.xls
- Supplementary/Supplementary table 5.xls
- Supplementary/Supplementary table 6.xls
- Supplementary/Supplementary table 7.xls
- Supplementary/
