# Supplementary material for: Identification and Expression Profiling of Circulating MicroRNAs in Serum of Cysticercus pisiformis-Infected Rabbits
Source: Genes (Basel). 2021 Oct 9;12(10):1591. doi: 10.3390/genes12101591 (PMC8536135; doi:10.3390/genes12101591)
Supplement: Supplementary file 1 [file genes-12-01591-s001.zip › Supplementary/Supplementary table 1.xls]

miRNA id	Count(NC-1)	Count(Cpi-1)	TPM(NC-1)	TPM(Cpi-1)	log2 Ratio(Cpi-1/NC-1)	Up-Down-Regulation(Cpi-1/NC-1)	P-value	FDR
novel_mir593	0	950	0.001	950	19.8575679878804	Up	3.30696e-290	5.428926e-289
novel_mir372	0	397	0.001	397	18.598779481805	Up	1.060352e-121	1.13939642181818e-120
novel_mir150	0	320	0.001	320	18.2877123795495	Up	3.07832e-98	3.19173178947368e-97
novel_mir317	0	318	0.001	318	18.2786672399464	Up	1.252386e-97	1.27613814827586e-96
novel_mir199	0	246	0.001	246	17.9082987900013	Up	1.089028e-75	8.58154064e-75
novel_mir635	0	222	0.001	222	17.7602001510122	Up	2.23944e-68	1.71884290909091e-67
novel_mir560	0	180	0.001	180	17.4576373809918	Up	1.406258e-55	9.8940295e-55
novel_mir610	0	165	0.001	165	17.3321064989079	Up	5.23302e-51	3.55484462068965e-50
novel_mir303	0	163	0.001	163	17.3145124388932	Up	2.12902e-50	1.41376496629213e-49
novel_mir458	0	159	0.001	159	17.2786672399464	Up	3.52394e-49	2.28862476923077e-48
novel_mir774	0	149	0.001	149	17.1849528051243	Up	3.92784e-46	2.4180765e-45
novel_mir776	0	148	0.001	148	17.175237650291	Up	7.92256e-46	4.82704428865979e-45
novel_mir559	0	144	0.001	144	17.1357092861044	Up	1.31134e-44	7.90818306122449e-44
novel_mir313	0	118	0.001	118	16.8484273340239	Up	1.097086e-36	6.35664535294117e-36
novel_mir759	0	109	0.001	109	16.733968609439	Up	6.06252e-34	3.41233268571429e-33
novel_mir701	0	106	0.001	106	16.6937047392253	Up	4.97498e-33	2.74786278504673e-32
novel_mir460	0	100	0.001	100	16.6096404744368	Up	3.35016e-31	1.76780764285714e-30
novel_mir430	0	96	0.001	96	16.5507467853832	Up	5.54518e-30	2.90017821238938e-29
novel_mir295	0	93	0.001	93	16.5049430957701	Up	4.55044e-29	2.29855558974359e-28
novel_mir783	0	88	0.001	88	16.4252159032994	Up	1.519204e-27	7.4820797e-27
novel_mir588	0	81	0.001	81	16.3056342875467	Up	2.0635e-25	9.756228e-25
novel_mir638	0	76	0.001	76	16.2137117981057	Up	6.88916e-24	3.15619655813953e-23
novel_mir36	0	76	0.001	76	16.2137117981057	Up	6.88916e-24	3.13191812307692e-23
novel_mir821	0	74	0.001	74	16.175237650291	Up	2.8028e-23	1.25489e-22
novel_mir502	0	74	0.001	74	16.175237650291	Up	2.8028e-23	1.24545473684211e-22
novel_mir778	0	72	0.001	72	16.1357092861044	Up	1.140294e-22	4.99195373333333e-22
novel_mir780	0	70	0.001	70	16.0950673016071	Up	4.63918e-22	2.01599660294118e-21
novel_mir555	0	68	0.001	68	16.0532471259124	Up	1.887412e-21	8.02489562589928e-21
novel_mir722	0	68	0.001	68	16.0532471259124	Up	1.887412e-21	7.96757494285714e-21
novel_mir338	0	67	0.001	67	16.0318734751199	Up	3.80696e-21	1.59568323404255e-20
novel_mir155	0	67	0.001	67	16.0318734751199	Up	3.80696e-21	1.58444602816901e-20
novel_mir245	0	59	0.001	59	15.8484273340239	Up	1.042988e-18	4.2219582739726e-18
novel_mir175	0	59	0.001	59	15.8484273340239	Up	1.042988e-18	4.19323746938776e-18
novel_mir425	0	58	0.001	58	15.8237652797897	Up	2.10374e-18	8.40074554054054e-18
novel_mir208	0	58	0.001	58	15.8237652797897	Up	2.10374e-18	8.34436469798658e-18
novel_mir571	0	58	0.001	58	15.8237652797897	Up	2.10374e-18	8.2887356e-18
novel_mir401	0	58	0.001	58	15.8237652797897	Up	2.10374e-18	8.23384331125828e-18
novel_mir375	0	58	0.001	58	15.8237652797897	Up	2.10374e-18	8.17967328947369e-18
novel_mir619	0	56	0.001	56	15.7731392067197	Up	8.55888e-18	3.26341811612903e-17
novel_mir381	0	55	0.001	55	15.7471439981867	Up	1.726352e-17	6.4985607133758e-17
novel_mir616	0	55	0.001	55	15.7471439981867	Up	1.726352e-17	6.45743058227848e-17
novel_mir556	0	54	0.001	54	15.7206717868256	Up	3.4821e-17	1.2862006875e-16
novel_mir112	0	53	0.001	53	15.6937047392253	Up	7.02352e-17	2.56228414814815e-16
novel_mir633	0	53	0.001	53	15.6937047392253	Up	7.02352e-17	2.54656461349693e-16
novel_mir329	0	51	0.001	51	15.6382096266336	Up	2.85746e-16	1.0112328502994e-15
novel_mir246	0	48	0.001	48	15.5507467853832	Up	2.34486e-15	8.01047549132948e-15
novel_mir83	0	47	0.001	47	15.5203731363397	Up	4.72966e-15	1.60645348275862e-14
novel_mir98	0	47	0.001	47	15.5203731363397	Up	4.72966e-15	1.59727374857143e-14
novel_mir243	0	47	0.001	47	15.5203731363397	Up	4.72966e-15	1.58819832954545e-14
novel_mir124	0	46	0.001	46	15.4893462407191	Up	9.53986e-15	3.18534308474576e-14
novel_mir308	0	45	0.001	45	15.4576373809918	Up	1.924218e-14	6.24842218681319e-14
novel_mir146	0	45	0.001	45	15.4576373809918	Up	1.924218e-14	6.21427780327869e-14
novel_mir760	0	45	0.001	45	15.4576373809918	Up	1.924218e-14	6.18050455434783e-14
novel_mir664	0	44	0.001	44	15.4252159032994	Up	3.8812e-14	1.23988605405405e-13
novel_mir420	0	44	0.001	44	15.4252159032994	Up	3.8812e-14	1.23322e-13
novel_mir132	0	43	0.001	43	15.3920490393642	Up	7.82852e-14	2.47414722994652e-13
novel_mir111	0	42	0.001	42	15.3581017074408	Up	1.579036e-13	4.96388444680851e-13
novel_mir567	0	42	0.001	42	15.3581017074408	Up	1.579036e-13	4.93762050793651e-13
novel_mir179	0	42	0.001	42	15.3581017074408	Up	1.579036e-13	4.91163303157895e-13
novel_mir587	0	41	0.001	41	15.3233362892802	Up	3.18496e-13	9.85503329842932e-13
novel_mir286	0	41	0.001	41	15.3233362892802	Up	3.18496e-13	9.803705e-13
novel_mir807	0	41	0.001	41	15.3233362892802	Up	3.18496e-13	9.75290860103627e-13
novel_mir779	0	41	0.001	41	15.3233362892802	Up	3.18496e-13	9.70263587628866e-13
novel_mir746	0	41	0.001	41	15.3233362892802	Up	3.18496e-13	9.65287876923077e-13
novel_mir584	0	40	0.001	40	15.2877123795494	Up	6.42416e-13	1.91751442424242e-12
novel_mir64	0	40	0.001	40	15.2877123795494	Up	6.42416e-13	1.90787867336683e-12
novel_mir643	0	40	0.001	40	15.2877123795494	Up	6.42416e-13	1.89833928e-12
novel_mir481	0	40	0.001	40	15.2877123795494	Up	6.42416e-13	1.88889480597015e-12
novel_mir804	0	40	0.001	40	15.2877123795494	Up	6.42416e-13	1.87954384158416e-12
novel_mir572	0	39	0.001	39	15.2511865035243	Up	1.295774e-12	3.7539335e-12
novel_mir106	0	39	0.001	39	15.2511865035243	Up	1.295774e-12	3.73562162926829e-12
novel_mir529	0	39	0.001	39	15.2511865035243	Up	1.295774e-12	3.71748754368932e-12
novel_mir770	0	39	0.001	39	15.2511865035243	Up	1.295774e-12	3.69952866666667e-12
novel_mir377	0	38	0.001	38	15.2137117981057	Up	2.61362e-12	7.39066708133971e-12
novel_mir581	0	38	0.001	38	15.2137117981057	Up	2.61362e-12	7.35547342857143e-12
novel_mir369	0	38	0.001	38	15.2137117981057	Up	2.61362e-12	7.32061336492891e-12
novel_mir548	0	38	0.001	38	15.2137117981057	Up	2.61362e-12	7.28608216981132e-12
novel_mir306	0	38	0.001	38	15.2137117981057	Up	2.61362e-12	7.25187521126761e-12
novel_mir92	0	37	0.001	37	15.175237650291	Up	5.27174e-12	1.44911550697674e-11
novel_mir290	0	37	0.001	37	15.175237650291	Up	5.27174e-12	1.44240663888889e-11
novel_mir316	0	37	0.001	37	15.175237650291	Up	5.27174e-12	1.43575960368664e-11
novel_mir870	0	37	0.001	37	15.175237650291	Up	5.27174e-12	1.42917355045872e-11
novel_mir73	0	36	0.001	36	15.1357092861044	Up	1.063328e-11	2.85648567272727e-11
novel_mir443	0	36	0.001	36	15.1357092861044	Up	1.063328e-11	2.84356039819005e-11
novel_mir880	0	36	0.001	36	15.1357092861044	Up	1.063328e-11	2.83075156756757e-11
novel_mir354	0	36	0.001	36	15.1357092861044	Up	1.063328e-11	2.81805761434978e-11
novel_mir159	0	35	0.001	35	15.0950673016071	Up	2.14476e-11	5.6335696e-11
novel_mir273	0	34	0.001	34	15.0532471259124	Up	4.32606e-11	1.12630020264317e-10
novel_mir444	0	34	0.001	34	15.0532471259124	Up	4.32606e-11	1.12136028947368e-10
novel_mir504	0	34	0.001	34	15.0532471259124	Up	4.32606e-11	1.11646351965065e-10
novel_mir389	0	34	0.001	34	15.0532471259124	Up	4.32606e-11	1.11160933043478e-10
novel_mir496	0	34	0.001	34	15.0532471259124	Up	4.32606e-11	1.10679716883117e-10
novel_mir180	0	34	0.001	34	15.0532471259124	Up	4.32606e-11	1.10202649137931e-10
novel_mir693	0	34	0.001	34	15.0532471259124	Up	4.32606e-11	1.0972967639485e-10
novel_mir353	0	33	0.001	33	15.0101784040205	Up	8.72578e-11	2.20381879487179e-10
novel_mir309	0	33	0.001	33	15.0101784040205	Up	8.72578e-11	2.19444084255319e-10
novel_mir390	0	33	0.001	33	15.0101784040205	Up	8.72578e-11	2.18514236440678e-10
novel_mir350	0	33	0.001	33	15.0101784040205	Up	8.72578e-11	2.17592235443038e-10
novel_mir72	0	32	0.001	32	14.9657842846621	Up	1.760018e-10	4.35217840167364e-10
novel_mir531	0	32	0.001	32	14.9657842846621	Up	1.760018e-10	4.334044325e-10
novel_mir699	0	32	0.001	32	14.9657842846621	Up	1.760018e-10	4.31606073858921e-10
novel_mir792	0	32	0.001	32	14.9657842846621	Up	1.760018e-10	4.2982257768595e-10
novel_mir174	0	32	0.001	32	14.9657842846621	Up	1.760018e-10	4.28053760493827e-10
novel_mir707	0	32	0.001	32	14.9657842846621	Up	1.760018e-10	4.26299441803279e-10
novel_mir654	0	32	0.001	32	14.9657842846621	Up	1.760018e-10	4.24559444081633e-10
novel_mir756	0	32	0.001	32	14.9657842846621	Up	1.760018e-10	4.22833592682927e-10
novel_mir346	0	32	0.001	32	14.9657842846621	Up	1.760018e-10	4.21121715789474e-10
novel_mir99	0	31	0.001	31	14.919980595049	Up	3.55002e-10	8.42595108433735e-10
novel_mir225	0	31	0.001	31	14.919980595049	Up	3.55002e-10	8.39224728e-10
novel_mir113	0	31	0.001	31	14.919980595049	Up	3.55002e-10	8.35881203187251e-10
novel_mir299	0	31	0.001	31	14.919980595049	Up	3.55002e-10	8.32564214285714e-10
novel_mir379	0	31	0.001	31	14.919980595049	Up	3.55002e-10	8.29273446640316e-10
novel_mir636	0	31	0.001	31	14.919980595049	Up	3.55002e-10	8.26008590551181e-10
novel_mir573	0	31	0.001	31	14.919980595049	Up	3.55002e-10	8.22769341176471e-10
novel_mir834	0	31	0.001	31	14.919980595049	Up	3.55002e-10	8.195553984375e-10
novel_mir558	0	31	0.001	31	14.919980595049	Up	3.55002e-10	8.1636646692607e-10
novel_mir845	0	31	0.001	31	14.919980595049	Up	3.55002e-10	8.13202255813954e-10
novel_mir777	0	31	0.001	31	14.919980595049	Up	3.55002e-10	8.10062478764479e-10
novel_mir758	0	31	0.001	31	14.919980595049	Up	3.55002e-10	8.06946853846154e-10
novel_mir115	0	30	0.001	30	14.8726748802706	Up	7.16048e-10	1.61520751145038e-09
novel_mir730	0	30	0.001	30	14.8726748802706	Up	7.16048e-10	1.60906603802281e-09
novel_mir523	0	30	0.001	30	14.8726748802706	Up	7.16048e-10	1.60297109090909e-09
novel_mir476	0	30	0.001	30	14.8726748802706	Up	7.16048e-10	1.59692214339623e-09
novel_mir720	0	30	0.001	30	14.8726748802706	Up	7.16048e-10	1.59091867669173e-09
novel_mir376	0	30	0.001	30	14.8726748802706	Up	7.16048e-10	1.58496017977528e-09
novel_mir859	0	30	0.001	30	14.8726748802706	Up	7.16048e-10	1.57904614925373e-09
novel_mir48	0	29	0.001	29	14.8237652797897	Up	1.44429e-09	3.17314271375465e-09
novel_mir341	0	29	0.001	29	14.8237652797897	Up	1.44429e-09	3.16139033333333e-09
novel_mir854	0	29	0.001	29	14.8237652797897	Up	1.44429e-09	3.14972468634686e-09
novel_mir812	0	29	0.001	29	14.8237652797897	Up	1.44429e-09	3.13814481617647e-09
novel_mir833	0	29	0.001	29	14.8237652797897	Up	1.44429e-09	3.12664978021978e-09
novel_mir197	0	29	0.001	29	14.8237652797897	Up	1.44429e-09	3.11523864963504e-09
novel_mir212	0	29	0.001	29	14.8237652797897	Up	1.44429e-09	3.10391050909091e-09
novel_mir611	0	29	0.001	29	14.8237652797897	Up	1.44429e-09	3.09266445652174e-09
novel_mir462	0	29	0.001	29	14.8237652797897	Up	1.44429e-09	3.08149960288809e-09
novel_mir563	0	29	0.001	29	14.8237652797897	Up	1.44429e-09	3.07041507194245e-09
novel_mir339	0	29	0.001	29	14.8237652797897	Up	1.44429e-09	3.05941e-09
novel_mir727	0	28	0.001	28	14.7731392067197	Up	2.91318e-09	6.12700846975089e-09
novel_mir96	0	28	0.001	28	14.7731392067197	Up	2.91318e-09	6.1052814893617e-09
novel_mir253	0	28	0.001	28	14.7731392067197	Up	2.91318e-09	6.0837080565371e-09
novel_mir78	0	28	0.001	28	14.7731392067197	Up	2.91318e-09	6.06228654929577e-09
novel_mir493	0	28	0.001	28	14.7731392067197	Up	2.91318e-09	6.04101536842105e-09
novel_mir373	0	28	0.001	28	14.7731392067197	Up	2.91318e-09	6.01989293706294e-09
novel_mir539	0	28	0.001	28	14.7731392067197	Up	2.91318e-09	5.99891770034843e-09
novel_mir231	0	28	0.001	28	14.7731392067197	Up	2.91318e-09	5.978088125e-09
novel_mir864	0	28	0.001	28	14.7731392067197	Up	2.91318e-09	5.95740269896194e-09
novel_mir553	0	28	0.001	28	14.7731392067197	Up	2.91318e-09	5.93685993103448e-09
novel_mir120	0	28	0.001	28	14.7731392067197	Up	2.91318e-09	5.91645835051546e-09
novel_mir117	0	28	0.001	28	14.7731392067197	Up	2.91318e-09	5.89619650684932e-09
novel_mir865	0	27	0.001	27	14.7206717868256	Up	5.87598e-09	1.17718785762712e-08
novel_mir51	0	27	0.001	27	14.7206717868256	Up	5.87598e-09	1.17321087162162e-08
novel_mir274	0	27	0.001	27	14.7206717868256	Up	5.87598e-09	1.16926066666667e-08
novel_mir835	0	27	0.001	27	14.7206717868256	Up	5.87598e-09	1.16533697315436e-08
novel_mir841	0	27	0.001	27	14.7206717868256	Up	5.87598e-09	1.16143952508361e-08
novel_mir726	0	27	0.001	27	14.7206717868256	Up	5.87598e-09	1.15756806e-08
novel_mir852	0	27	0.001	27	14.7206717868256	Up	5.87598e-09	1.15372231893688e-08
novel_mir706	0	27	0.001	27	14.7206717868256	Up	5.87598e-09	1.14990204635762e-08
novel_mir712	0	27	0.001	27	14.7206717868256	Up	5.87598e-09	1.14610699009901e-08
novel_mir686	0	27	0.001	27	14.7206717868256	Up	5.87598e-09	1.14233690131579e-08
novel_mir270	0	27	0.001	27	14.7206717868256	Up	5.87598e-09	1.13859153442623e-08
novel_mir433	0	27	0.001	27	14.7206717868256	Up	5.87598e-09	1.13487064705882e-08
novel_mir717	0	27	0.001	27	14.7206717868256	Up	5.87598e-09	1.131174e-08
novel_mir677	0	27	0.001	27	14.7206717868256	Up	5.87598e-09	1.12750135714286e-08
novel_mir448	0	27	0.001	27	14.7206717868256	Up	5.87598e-09	1.12385248543689e-08
novel_mir75	0	27	0.001	27	14.7206717868256	Up	5.87598e-09	1.12022715483871e-08
novel_mir564	0	27	0.001	27	14.7206717868256	Up	5.87598e-09	1.11662513826367e-08
novel_mir718	0	27	0.001	27	14.7206717868256	Up	5.87598e-09	1.11304621153846e-08
novel_mir189	0	27	0.001	27	14.7206717868256	Up	5.87598e-09	1.10949015335463e-08
novel_mir856	0	26	0.001	26	14.6662240028032	Up	1.185202e-08	2.20963527444795e-08
novel_mir396	0	26	0.001	26	14.6662240028032	Up	1.185202e-08	2.20268673584906e-08
novel_mir440	0	26	0.001	26	14.6662240028032	Up	1.185202e-08	2.19578176175549e-08
novel_mir358	0	26	0.001	26	14.6662240028032	Up	1.185202e-08	2.18891994375e-08
novel_mir230	0	26	0.001	26	14.6662240028032	Up	1.185202e-08	2.18210087850467e-08
novel_mir659	0	26	0.001	26	14.6662240028032	Up	1.185202e-08	2.17532416770186e-08
novel_mir464	0	26	0.001	26	14.6662240028032	Up	1.185202e-08	2.16858941795666e-08
novel_mir847	0	26	0.001	26	14.6662240028032	Up	1.185202e-08	2.16189624074074e-08
novel_mir649	0	25	0.001	25	14.6096404744368	Up	2.39058e-08	4.33384288343558e-08
novel_mir492	0	25	0.001	25	14.6096404744368	Up	2.39058e-08	4.3205895412844e-08
novel_mir521	0	25	0.001	25	14.6096404744368	Up	2.39058e-08	4.30741701219512e-08
novel_mir407	0	25	0.001	25	14.6096404744368	Up	2.39058e-08	4.29432455927052e-08
novel_mir163	0	25	0.001	25	14.6096404744368	Up	2.39058e-08	4.28131145454546e-08
novel_mir536	0	25	0.001	25	14.6096404744368	Up	2.39058e-08	4.26837697885196e-08
novel_mir785	0	25	0.001	25	14.6096404744368	Up	2.39058e-08	4.25552042168675e-08
novel_mir280	0	25	0.001	25	14.6096404744368	Up	2.39058e-08	4.24274108108108e-08
novel_mir439	0	25	0.001	25	14.6096404744368	Up	2.39058e-08	4.23003826347305e-08
novel_mir279	0	25	0.001	25	14.6096404744368	Up	2.39058e-08	4.21741128358209e-08
novel_mir139	0	25	0.001	25	14.6096404744368	Up	2.39058e-08	4.20485946428571e-08
novel_mir44	0	25	0.001	25	14.6096404744368	Up	2.39058e-08	4.19238213649852e-08
novel_mir82	0	25	0.001	25	14.6096404744368	Up	2.39058e-08	4.17997863905325e-08
novel_mir319	0	24	0.001	24	14.5507467853832	Up	4.82188e-08	8.381562e-08
novel_mir248	0	24	0.001	24	14.5507467853832	Up	4.82188e-08	8.35698263929619e-08
novel_mir278	0	24	0.001	24	14.5507467853832	Up	4.82188e-08	8.33254701754386e-08
novel_mir188	0	24	0.001	24	14.5507467853832	Up	4.82188e-08	8.30825387755102e-08
novel_mir95	0	24	0.001	24	14.5507467853832	Up	4.82188e-08	8.28410197674419e-08
novel_mir45	0	24	0.001	24	14.5507467853832	Up	4.82188e-08	8.26009008695652e-08
novel_mir630	0	24	0.001	24	14.5507467853832	Up	4.82188e-08	8.23621699421965e-08
novel_mir814	0	24	0.001	24	14.5507467853832	Up	4.82188e-08	8.21248149855908e-08
novel_mir198	0	24	0.001	24	14.5507467853832	Up	4.82188e-08	8.1888824137931e-08
novel_mir681	0	23	0.001	23	14.4893462407191	Up	9.7259e-08	1.6376088034188e-07
novel_mir149	0	23	0.001	23	14.4893462407191	Up	9.7259e-08	1.63295650568182e-07
novel_mir312	0	23	0.001	23	14.4893462407191	Up	9.7259e-08	1.62833056657224e-07
novel_mir466	0	23	0.001	23	14.4893462407191	Up	9.7259e-08	1.62373076271186e-07
novel_mir662	0	23	0.001	23	14.4893462407191	Up	9.7259e-08	1.61915687323944e-07
novel_mir157	0	23	0.001	23	14.4893462407191	Up	9.7259e-08	1.61460867977528e-07
novel_mir773	0	23	0.001	23	14.4893462407191	Up	9.7259e-08	1.61008596638655e-07
novel_mir227	0	23	0.001	23	14.4893462407191	Up	9.7259e-08	1.60558851955307e-07
novel_mir660	0	23	0.001	23	14.4893462407191	Up	9.7259e-08	1.6011161281337e-07
novel_mir223	0	23	0.001	23	14.4893462407191	Up	9.7259e-08	1.59666858333333e-07
novel_mir126	0	23	0.001	23	14.4893462407191	Up	9.7259e-08	1.59224567867036e-07
novel_mir750	0	23	0.001	23	14.4893462407191	Up	9.7259e-08	1.58784720994475e-07
novel_mir276	0	23	0.001	23	14.4893462407191	Up	9.7259e-08	1.58347297520661e-07
novel_mir65	0	22	0.001	22	14.4252159032994	Up	1.961744e-07	3.16773416393443e-07
novel_mir131	0	22	0.001	22	14.4252159032994	Up	1.961744e-07	3.15910273569482e-07
novel_mir267	0	22	0.001	22	14.4252159032994	Up	1.961744e-07	3.1505182173913e-07
novel_mir412	0	22	0.001	22	14.4252159032994	Up	1.961744e-07	3.14198022764228e-07
novel_mir289	0	22	0.001	22	14.4252159032994	Up	1.961744e-07	3.13348838918919e-07
novel_mir608	0	22	0.001	22	14.4252159032994	Up	1.961744e-07	3.12504232884097e-07
novel_mir173	0	22	0.001	22	14.4252159032994	Up	1.961744e-07	3.11664167741935e-07
novel_mir754	0	22	0.001	22	14.4252159032994	Up	1.961744e-07	3.10828606970509e-07
novel_mir621	0	22	0.001	22	14.4252159032994	Up	1.961744e-07	3.09997514438503e-07
novel_mir402	0	22	0.001	22	14.4252159032994	Up	1.961744e-07	3.091708544e-07
novel_mir365	0	22	0.001	22	14.4252159032994	Up	1.961744e-07	3.08348591489362e-07
novel_mir315	0	22	0.001	22	14.4252159032994	Up	1.961744e-07	3.0753069071618e-07
novel_mir436	0	22	0.001	22	14.4252159032994	Up	1.961744e-07	3.06717117460317e-07
novel_mir469	0	22	0.001	22	14.4252159032994	Up	1.961744e-07	3.05907837467018e-07
novel_mir668	0	22	0.001	22	14.4252159032994	Up	1.961744e-07	3.05102816842105e-07
novel_mir788	0	22	0.001	22	14.4252159032994	Up	1.961744e-07	3.04302022047244e-07
novel_mir547	0	22	0.001	22	14.4252159032994	Up	1.961744e-07	3.03505419895288e-07
novel_mir397	0	21	0.001	21	14.3581017074408	Up	3.9569e-07	6.07409844155844e-07
miR-1-3p	0	21	0.001	21	14.3581017074408	Up	3.9569e-07	6.05836243523316e-07
novel_mir203	0	21	0.001	21	14.3581017074408	Up	3.9569e-07	6.04270775193798e-07
novel_mir632	0	21	0.001	21	14.3581017074408	Up	3.9569e-07	6.0271337628866e-07
novel_mir331	0	21	0.001	21	14.3581017074408	Up	3.9569e-07	6.01163984575836e-07
novel_mir491	0	21	0.001	21	14.3581017074408	Up	3.9569e-07	5.99622538461538e-07
novel_mir450	0	21	0.001	21	14.3581017074408	Up	3.9569e-07	5.98088976982097e-07
novel_mir544	0	21	0.001	21	14.3581017074408	Up	3.9569e-07	5.96563239795918e-07
novel_mir551	0	21	0.001	21	14.3581017074408	Up	3.9569e-07	5.95045267175573e-07
novel_mir479	0	21	0.001	21	14.3581017074408	Up	3.9569e-07	5.93535e-07
novel_mir94	0	21	0.001	21	14.3581017074408	Up	3.9569e-07	5.92032379746835e-07
novel_mir333	0	21	0.001	21	14.3581017074408	Up	3.9569e-07	5.90537348484848e-07
novel_mir672	0	21	0.001	21	14.3581017074408	Up	3.9569e-07	5.89049848866499e-07
novel_mir249	0	21	0.001	21	14.3581017074408	Up	3.9569e-07	5.87569824120603e-07
novel_mir508	0	21	0.001	21	14.3581017074408	Up	3.9569e-07	5.86097218045113e-07
novel_mir349	0	21	0.001	21	14.3581017074408	Up	3.9569e-07	5.84631975e-07
novel_mir467	0	20	0.001	20	14.2877123795494	Up	7.98118e-07	1.16754390594059e-06
novel_mir591	0	20	0.001	20	14.2877123795494	Up	7.98118e-07	1.16466108148148e-06
novel_mir862	0	20	0.001	20	14.2877123795494	Up	7.98118e-07	1.16179245812808e-06
novel_mir89	0	20	0.001	20	14.2877123795494	Up	7.98118e-07	1.15893793120393e-06
novel_mir732	0	20	0.001	20	14.2877123795494	Up	7.98118e-07	1.15609739705882e-06
novel_mir168	0	20	0.001	20	14.2877123795494	Up	7.98118e-07	1.15327075305623e-06
novel_mir232	0	20	0.001	20	14.2877123795494	Up	7.98118e-07	1.15045789756098e-06
novel_mir371	0	20	0.001	20	14.2877123795494	Up	7.98118e-07	1.14765872992701e-06
novel_mir872	0	20	0.001	20	14.2877123795494	Up	7.98118e-07	1.14487315048544e-06
novel_mir766	0	20	0.001	20	14.2877123795494	Up	7.98118e-07	1.14210106053269e-06
novel_mir646	0	20	0.001	20	14.2877123795494	Up	7.98118e-07	1.13934236231884e-06
novel_mir264	0	20	0.001	20	14.2877123795494	Up	7.98118e-07	1.13659695903614e-06
novel_mir724	0	20	0.001	20	14.2877123795494	Up	7.98118e-07	1.13386475480769e-06
novel_mir136	0	19	0.001	19	14.2137117981057	Up	1.609828e-06	2.27609652631579e-06
novel_mir182	0	19	0.001	19	14.2137117981057	Up	1.609828e-06	2.2706643150358e-06
novel_mir297	0	19	0.001	19	14.2137117981057	Up	1.609828e-06	2.26525797142857e-06
novel_mir549	0	19	0.001	19	14.2137117981057	Up	1.609828e-06	2.2598773111639e-06
novel_mir541	0	19	0.001	19	14.2137117981057	Up	1.609828e-06	2.25452215165877e-06
novel_mir534	0	19	0.001	19	14.2137117981057	Up	1.609828e-06	2.24919231205674e-06
novel_mir260	0	19	0.001	19	14.2137117981057	Up	1.609828e-06	2.24388761320755e-06
novel_mir220	0	19	0.001	19	14.2137117981057	Up	1.609828e-06	2.23860787764706e-06
novel_mir235	0	19	0.001	19	14.2137117981057	Up	1.609828e-06	2.23335292957746e-06
novel_mir193	0	19	0.001	19	14.2137117981057	Up	1.609828e-06	2.22812259484778e-06
novel_mir583	0	19	0.001	19	14.2137117981057	Up	1.609828e-06	2.22291670093458e-06
novel_mir428	0	19	0.001	19	14.2137117981057	Up	1.609828e-06	2.21773507692308e-06
novel_mir451	0	19	0.001	19	14.2137117981057	Up	1.609828e-06	2.21257755348837e-06
novel_mir640	0	19	0.001	19	14.2137117981057	Up	1.609828e-06	2.20744396287703e-06
novel_mir392	0	19	0.001	19	14.2137117981057	Up	1.609828e-06	2.20233413888889e-06
novel_mir344	0	19	0.001	19	14.2137117981057	Up	1.609828e-06	2.19724791685912e-06
novel_mir690	0	19	0.001	19	14.2137117981057	Up	1.609828e-06	2.19218513364055e-06
novel_mir517	0	19	0.001	19	14.2137117981057	Up	1.609828e-06	2.18714562758621e-06
novel_mir679	0	19	0.001	19	14.2137117981057	Up	1.609828e-06	2.18212923853211e-06
novel_mir846	0	19	0.001	19	14.2137117981057	Up	1.609828e-06	2.17713580778032e-06
novel_mir858	0	19	0.001	19	14.2137117981057	Up	1.609828e-06	2.17216517808219e-06
novel_mir385	0	19	0.001	19	14.2137117981057	Up	1.609828e-06	2.16721719362187e-06
novel_mir336	0	19	0.001	19	14.2137117981057	Up	1.609828e-06	2.1622917e-06
novel_mir762	0	18	0.001	18	14.1357092861044	Up	3.24708e-06	4.35152897959184e-06
novel_mir263	0	18	0.001	18	14.1357092861044	Up	3.24708e-06	4.34168389140272e-06
novel_mir703	0	18	0.001	18	14.1357092861044	Up	3.24708e-06	4.33188325056433e-06
novel_mir543	0	18	0.001	18	14.1357092861044	Up	3.24708e-06	4.32212675675676e-06
novel_mir69	0	18	0.001	18	14.1357092861044	Up	3.24708e-06	4.31241411235955e-06
novel_mir105	0	18	0.001	18	14.1357092861044	Up	3.24708e-06	4.30274502242152e-06
novel_mir244	0	18	0.001	18	14.1357092861044	Up	3.24708e-06	4.29311919463087e-06
novel_mir196	0	18	0.001	18	14.1357092861044	Up	3.24708e-06	4.28353633928571e-06
novel_mir138	0	18	0.001	18	14.1357092861044	Up	3.24708e-06	4.27399616926503e-06
novel_mir843	0	18	0.001	18	14.1357092861044	Up	3.24708e-06	4.2644984e-06
novel_mir210	0	18	0.001	18	14.1357092861044	Up	3.24708e-06	4.25504274944568e-06
novel_mir764	0	18	0.001	18	14.1357092861044	Up	3.24708e-06	4.2456289380531e-06
novel_mir501	0	18	0.001	18	14.1357092861044	Up	3.24708e-06	4.23625668874172e-06
novel_mir733	0	18	0.001	18	14.1357092861044	Up	3.24708e-06	4.22692572687225e-06
novel_mir410	0	18	0.001	18	14.1357092861044	Up	3.24708e-06	4.21763578021978e-06
novel_mir209	0	17	0.001	17	14.0532471259124	Up	6.54944e-06	8.48841894736842e-06
novel_mir866	0	17	0.001	17	14.0532471259124	Up	6.54944e-06	8.46984472647702e-06
novel_mir605	0	17	0.001	17	14.0532471259124	Up	6.54944e-06	8.45135161572052e-06
novel_mir251	0	17	0.001	17	14.0532471259124	Up	6.54944e-06	8.43293908496732e-06
novel_mir221	0	17	0.001	17	14.0532471259124	Up	6.54944e-06	8.41460660869565e-06
novel_mir183	0	17	0.001	17	14.0532471259124	Up	6.54944e-06	8.3963536659436e-06
novel_mir461	0	17	0.001	17	14.0532471259124	Up	6.54944e-06	8.37817974025974e-06
novel_mir480	0	17	0.001	17	14.0532471259124	Up	6.54944e-06	8.36008431965443e-06
novel_mir247	0	17	0.001	17	14.0532471259124	Up	6.54944e-06	8.34206689655172e-06
novel_mir67	0	17	0.001	17	14.0532471259124	Up	6.54944e-06	8.32412696774194e-06
novel_mir503	0	17	0.001	17	14.0532471259124	Up	6.54944e-06	8.30626403433476e-06
novel_mir411	0	16	0.001	16	13.9657842846621	Up	1.321044e-05	1.6646844434968e-05
novel_mir728	0	16	0.001	16	13.9657842846621	Up	1.321044e-05	1.66114256170213e-05
novel_mir825	0	16	0.001	16	13.9657842846621	Up	1.321044e-05	1.65761571974522e-05
novel_mir79	0	16	0.001	16	13.9657842846621	Up	1.321044e-05	1.6541038220339e-05
novel_mir408	0	16	0.001	16	13.9657842846621	Up	1.321044e-05	1.65060677378436e-05
novel_mir477	0	16	0.001	16	13.9657842846621	Up	1.321044e-05	1.64712448101266e-05
novel_mir406	0	16	0.001	16	13.9657842846621	Up	1.321044e-05	1.64365685052632e-05
novel_mir625	0	16	0.001	16	13.9657842846621	Up	1.321044e-05	1.64020378991597e-05
novel_mir781	0	16	0.001	16	13.9657842846621	Up	1.321044e-05	1.63676520754717e-05
novel_mir592	0	16	0.001	16	13.9657842846621	Up	1.321044e-05	1.6333410125523e-05
novel_mir351	0	16	0.001	16	13.9657842846621	Up	1.321044e-05	1.62993111482255e-05
novel_mir574	0	16	0.001	16	13.9657842846621	Up	1.321044e-05	1.626535425e-05
novel_mir498	0	16	0.001	16	13.9657842846621	Up	1.321044e-05	1.62315385446985e-05
novel_mir422	0	16	0.001	16	13.9657842846621	Up	1.321044e-05	1.6197863153527e-05
novel_mir206	0	16	0.001	16	13.9657842846621	Up	1.321044e-05	1.61643272049689e-05
novel_mir765	0	16	0.001	16	13.9657842846621	Up	1.321044e-05	1.61309298347107e-05
novel_mir121	0	15	0.001	15	13.8726748802706	Up	2.66458e-05	3.24694181443299e-05
novel_mir387	0	15	0.001	15	13.8726748802706	Up	2.66458e-05	3.24026086419753e-05
novel_mir767	0	15	0.001	15	13.8726748802706	Up	2.66458e-05	3.23360735112936e-05
novel_mir181	0	15	0.001	15	13.8726748802706	Up	2.66458e-05	3.22698110655738e-05
novel_mir154	0	15	0.001	15	13.8726748802706	Up	2.66458e-05	3.22038196319018e-05
novel_mir366	0	15	0.001	15	13.8726748802706	Up	2.66458e-05	3.21380975510204e-05
novel_mir335	0	15	0.001	15	13.8726748802706	Up	2.66458e-05	3.20726431771894e-05
novel_mir91	0	15	0.001	15	13.8726748802706	Up	2.66458e-05	3.20074548780488e-05
novel_mir644	0	15	0.001	15	13.8726748802706	Up	2.66458e-05	3.19425310344828e-05
novel_mir685	0	15	0.001	15	13.8726748802706	Up	2.66458e-05	3.18778700404858e-05
novel_mir857	0	15	0.001	15	13.8726748802706	Up	2.66458e-05	3.18134703030303e-05
novel_mir516	0	15	0.001	15	13.8726748802706	Up	2.66458e-05	3.17493302419355e-05
novel_mir879	0	15	0.001	15	13.8726748802706	Up	2.66458e-05	3.16854482897384e-05
novel_mir419	0	14	0.001	14	13.7731392067197	Up	5.37456e-05	6.32742023904382e-05
novel_mir184	0	14	0.001	14	13.7731392067197	Up	5.37456e-05	6.31484087475149e-05
novel_mir753	0	14	0.001	14	13.7731392067197	Up	5.37456e-05	6.30231142857143e-05
novel_mir152	0	14	0.001	14	13.7731392067197	Up	5.37456e-05	6.2898316039604e-05
novel_mir692	0	14	0.001	14	13.7731392067197	Up	5.37456e-05	6.27740110671937e-05
novel_mir200	0	14	0.001	14	13.7731392067197	Up	5.37456e-05	6.26501964497041e-05
novel_mir500	0	14	0.001	14	13.7731392067197	Up	5.37456e-05	6.25268692913386e-05
novel_mir510	0	14	0.001	14	13.7731392067197	Up	5.37456e-05	6.2404026719057e-05
novel_mir634	0	14	0.001	14	13.7731392067197	Up	5.37456e-05	6.22816658823529e-05
novel_mir617	0	13	0.001	13	13.6662240028032	Up	0.0001084064	0.0001246462692607
novel_mir399	0	13	0.001	13	13.6662240028032	Up	0.0001084064	0.000124404237669903
novel_mir415	0	13	0.001	13	13.6662240028032	Up	0.0001084064	0.000124163144186047
novel_mir601	0	13	0.001	13	13.6662240028032	Up	0.0001084064	0.000123922983365571
novel_mir602	0	13	0.001	13	13.6662240028032	Up	0.0001084064	0.00012368374980695
novel_mir137	0	13	0.001	13	13.6662240028032	Up	0.0001084064	0.000123445438150289
novel_mir123	0	12	0.001	12	13.5507467853832	Up	0.000218658	0.0002470877208413
novel_mir594	0	12	0.001	12	13.5507467853832	Up	0.000218658	0.000246616179389313
novel_mir749	0	12	0.001	12	13.5507467853832	Up	0.000218658	0.000246146434285714
novel_mir832	0	12	0.001	12	13.5507467853832	Up	0.000218658	0.000245678475285171
novel_mir266	0	12	0.001	12	13.5507467853832	Up	0.000218658	0.000245212292220114
novel_mir294	0	12	0.001	12	13.5507467853832	Up	0.000218658	0.000244747875
novel_mir125	0	12	0.001	12	13.5507467853832	Up	0.000218658	0.000244285213610586
novel_mir320	0	12	0.001	12	13.5507467853832	Up	0.000218658	0.000243824298113208
novel_mir185	0	12	0.001	12	13.5507467853832	Up	0.000218658	0.000243365118644068
novel_mir101	0	12	0.001	12	13.5507467853832	Up	0.000218658	0.000242907665413534
novel_mir165	0	12	0.001	12	13.5507467853832	Up	0.000218658	0.000242451928705441
novel_mir861	0	11	0.001	11	13.4252159032994	Up	0.000441042	0.000483591506493506
novel_mir627	0	11	0.001	11	13.4252159032994	Up	0.000441042	0.000482695966666667
novel_mir311	0	11	0.001	11	13.4252159032994	Up	0.000441042	0.000481803737523105
novel_mir800	0	11	0.001	11	13.4252159032994	Up	0.000441042	0.000480914800738007
novel_mir669	14	2147	14	2147	7.26075155380117	Up	0	0
novel_mir318	39	5494	39	5494	7.13823897621361	Up	0	0
novel_mir882	25	1352	25	1352	5.75702324650746	Up	0	0
novel_mir128	27	911	27	911	5.07641974163858	Up	2.80478e-234	4.14406245e-233
novel_mir596	25	837	25	837	5.06522762277562	Up	3.86888e-215	5.08112906666666e-214
novel_mir442	76	1765	76	1765	4.53752495471496	Up	0	0
novel_mir307	175	2233	175	2233	3.67355642399014	Up	0	0
miR-100_2	23	243	23	243	3.40125054754877	Up	1.339652e-48	8.60580795652174e-48
novel_mir739	61	531	61	531	3.12183071324127	Up	1.472818e-96	1.45072573e-95
novel_mir71	167	1411	167	1411	3.07879798012321	Up	2.73596e-250	4.14603169230769e-249
novel_mir597	13	100	13	100	2.94341647163363	Up	2.25626e-18	8.71535725490196e-18
novel_mir421	251	1788	251	1788	2.83258746723255	Up	2.68974e-291	4.54181811428571e-290
novel_mir143	12	82	12	82	2.77258950389693	Up	1.752646e-14	5.72272809944751e-14
novel_mir538	191	1293	191	1293	2.75907773177451	Up	1.800026e-205	2.3126421e-204
novel_mir614	11	70	11	70	2.66985139830767	Up	4.0817e-12	1.1272358411215e-11
novel_mir109	17	106	17	106	2.64045761331286	Up	1.784658e-17	6.63354011320755e-17
novel_mir426	37	220	37	220	2.57190634789571	Up	8.84964e-34	4.93409173584906e-33
miR-183	8	43	8	43	2.4262647547021	Up	2.965e-07	4.57523498694517e-07
novel_mir748	80	402	80	402	2.32912359629157	Up	4.5168e-54	3.14050447058824e-53
novel_mir427	100	494	100	494	2.30451104180995	Up	2.98294e-65	2.26015069230769e-64
novel_mir565	11	52	11	52	2.24100809950379	Up	7.0111e-08	1.18726650429799e-07
novel_mir655	32	139	32	139	2.11894107272351	Up	1.031656e-17	3.90838907692308e-17
novel_mir810	14	56	14	56	2	Up	1.840366e-07	2.98806677472527e-07
novel_mir394	15	55	15	55	1.87446911791614	Up	7.30734e-07	1.07162231761787e-06
novel_mir224	10	33	10	33	1.72246602447109	Up	0.000314564	0.000346196134078212
novel_mir236	87	284	87	284	1.70680362365595	Up	1.998922e-26	9.68330247540984e-26
novel_mir413	18	52	18	52	1.53051471669878	Up	2.86168e-05	3.39609012048193e-05
novel_mir876	255	732	255	732	1.52134640142518	Up	6.15694e-56	4.49228585185185e-55
novel_mir6	12135	34507	12135	34507	1.5077149444424	Up	0	0
novel_mir110	88	246	88	246	1.48308288670194	Up	3.35748e-19	1.36846253793103e-18
novel_mir100	110	306	110	306	1.47602812916799	Up	2.33028e-23	1.05129425954198e-22
novel_mir218	47	121	47	121	1.36427438559696	Up	3.73906e-09	7.54192648464164e-09
novel_mir252	664	1531	664	1531	1.20521913615286	Up	1.04518e-81	8.57918583333333e-81
novel_mir868	201	430	201	430	1.09714115841053	Up	4.40132e-21	1.81900707692308e-20
novel_mir114	2180	0	2180	0.001	-21.0558967043264	Down	0	0
novel_mir19	1236	0	1236	0.001	-20.2372473125665	Down	0	0
novel_mir62	1063	0	1063	0.001	-20.0197101661932	Down	0	0
novel_mir17	763	0	763	0.001	-19.5413235314966	Down	1.270284e-227	1.83106791219512e-226
novel_mir102	752	0	752	0.001	-19.5203731363397	Down	2.37172e-224	3.25973609302325e-223
miR-7	642	0	642	0.001	-19.2922137717844	Down	1.220934e-191	1.47259590612245e-190
miR-100-5p	472	0	472	0.001	-18.8484273340239	Down	4.3755e-141	4.87909528301887e-140
novel_mir837	314	0	314	0.001	-18.2604050335537	Down	4.23468e-94	4.10278013114754e-93
novel_mir24	306	0	306	0.001	-18.2231721273547	Down	1.013558e-91	9.66149641935484e-91
novel_mir26	301	0	301	0.001	-18.1994039614218	Down	3.10986e-90	2.91734485714286e-89
novel_mir820	293	0	293	0.001	-18.1605411390843	Down	7.44334e-88	6.76771375384615e-87
novel_mir647	279	0	279	0.001	-18.0899055964913	Down	1.084092e-83	9.42203488235294e-83
novel_mir604	278	0	278	0.001	-18.0847253573856	Down	2.15004e-83	1.841556e-82
novel_mir21	267	0	267	0.001	-18.0264802163496	Down	4.01428e-80	3.24991709589041e-79
novel_mir721	253	0	253	0.001	-17.9487778593564	Down	5.84664e-76	4.66941113513513e-75
novel_mir622	209	0	209	0.001	-17.673143416743	Down	7.10488e-63	5.31516972151899e-62
novel_mir31	204	0	204	0.001	-17.6382096266336	Down	2.17996e-61	1.61044545e-60
novel_mir158	173	0	173	0.001	-17.4004125122988	Down	3.6073e-52	2.47897011627907e-51
novel_mir388	158	0	158	0.001	-17.2695650328392	Down	1.041976e-47	6.62158941935484e-47
miR-29b	141	0	141	0.001	-17.1053356370609	Down	1.183836e-42	6.99647076e-42
novel_mir535	115	0	115	0.001	-16.8112743356065	Down	6.38456e-35	3.628149e-34
miR-33-5p_3	106	0	106	0.001	-16.6937047392253	Down	3.03066e-32	1.62829096363636e-31
novel_mir32	104	0	104	0.001	-16.6662240028032	Down	1.192048e-31	6.34685016216216e-31
miR-9-5p_2	97	0	97	0.001	-16.5656971268492	Down	1.438608e-29	7.39319415652174e-29
novel_mir33	97	0	97	0.001	-16.5656971268492	Down	1.438608e-29	7.32945972413793e-29
novel_mir35	92	0	92	0.001	-16.4893462407191	Down	4.41402e-28	2.21075069491525e-27
novel_mir528	90	0	90	0.001	-16.4576373809918	Down	1.736168e-27	8.47996105785124e-27
novel_mir393	85	0	85	0.001	-16.3751752207998	Down	5.32702e-26	2.55956814634146e-25
novel_mir34	83	0	83	0.001	-16.340823716009	Down	2.09528e-25	9.82786095238095e-25
miR-33_3	74	0	74	0.001	-16.175237650291	Down	9.94596e-23	4.38661370149254e-22
novel_mir39	55	0	55	0.001	-15.7471439981867	Down	4.44464e-17	1.63154176397516e-16
novel_mir29	54	0	54	0.001	-15.7206717868256	Down	8.81486e-17	3.17657454878049e-16
novel_mir747	54	0	54	0.001	-15.7206717868256	Down	8.81486e-17	3.15732258181818e-16
novel_mir50	52	0	52	0.001	-15.6662240028032	Down	3.46714e-16	1.21969032142857e-15
novel_mir527	52	0	52	0.001	-15.6662240028032	Down	3.46714e-16	1.21247321893491e-15
novel_mir784	51	0	51	0.001	-15.6382096266336	Down	6.87624e-16	2.39050461176471e-15
novel_mir395	50	0	50	0.001	-15.6096404744368	Down	1.363734e-15	4.71325610526316e-15
novel_mir41	50	0	50	0.001	-15.6096404744368	Down	1.363734e-15	4.68585345348837e-15
novel_mir589	47	0	47	0.001	-15.5203731363397	Down	1.063812e-14	3.5320948988764e-14
novel_mir37	47	0	47	0.001	-15.5203731363397	Down	1.063812e-14	3.51236252513967e-14
novel_mir459	47	0	47	0.001	-15.5203731363397	Down	1.063812e-14	3.4928494e-14
novel_mir626	42	0	42	0.001	-15.3581017074408	Down	3.26406e-13	9.79218e-13
novel_mir586	41	0	41	0.001	-15.3233362892802	Down	6.47344e-13	1.88463203940887e-12
novel_mir202	35	0	35	0.001	-15.0950673016071	Down	3.93918e-11	1.030113e-10
novel_mir714	33	0	33	0.001	-15.0101784040205	Down	1.549398e-10	3.84745469747899e-10
novel_mir725	32	0	32	0.001	-14.9657842846621	Down	3.07286e-10	7.32282362903226e-10
novel_mir590	31	0	31	0.001	-14.919980595049	Down	6.09424e-10	1.37996009195402e-09
novel_mir56	27	0	27	0.001	-14.7206717868256	Down	9.4283e-09	1.76892866666667e-08
novel_mir156	27	0	27	0.001	-14.7206717868256	Down	9.4283e-09	1.76333079113924e-08
miR-29b-3p_2	24	0	24	0.001	-14.5507467853832	Down	7.35476e-08	1.24190376e-07
novel_mir542	21	0	21	0.001	-14.3581017074408	Down	5.73726e-07	8.43462850746269e-07
novel_mir473	20	0	20	0.001	-14.2877123795494	Down	1.137844e-06	1.61262782733813e-06
novel_mir207	17	0	17	0.001	-14.0532471259124	Down	8.87602e-06	1.12328218843683e-05
miR-133-3p_2	17	0	17	0.001	-14.0532471259124	Down	8.87602e-06	1.12088201282051e-05
novel_mir520	15	0	15	0.001	-13.8726748802706	Down	3.4912e-05	4.13486813627254e-05
novel_mir842	15	0	15	0.001	-13.8726748802706	Down	3.4912e-05	4.1265984e-05
novel_mir162	15	0	15	0.001	-13.8726748802706	Down	3.4912e-05	4.11836167664671e-05
novel_mir801	14	0	14	0.001	-13.7731392067197	Down	6.92394e-05	8.00792277886497e-05
novel_mir674	14	0	14	0.001	-13.7731392067197	Down	6.92394e-05	7.9922823046875e-05
novel_mir829	14	0	14	0.001	-13.7731392067197	Down	6.92394e-05	7.97670280701755e-05
miR-124-3p_3	13	0	13	0.001	-13.6662240028032	Down	0.0001373194	0.000156068779615385
novel_mir239	13	0	13	0.001	-13.6662240028032	Down	0.0001373194	0.000155769223416507
novel_mir46	12	0	12	0.001	-13.5507467853832	Down	0.00027234	0.00030084661682243
novel_mir275	11	0	11	0.001	-13.4252159032994	Down	0.000540118	0.000587863237569061
novel_mir688	11	0	11	0.001	-13.4252159032994	Down	0.000540118	0.000586782606617647
miR-1-3p_4	11	0	11	0.001	-13.4252159032994	Down	0.000540118	0.000585705941284404
novel_mir140	11	0	11	0.001	-13.4252159032994	Down	0.000540118	0.00058463321978022
novel_mir305	24000	16	24000	16	-10.5507467853832	Down	0	0
novel_mir186	2603	10	2603	10	-8.02403150151675	Down	0	0
miR-7-5p_4	11317	82	11317	82	-7.10865194275368	Down	0	0
novel_mir49	146761	1252	146761	1252	-6.87309026747125	Down	0	0
novel_mir54	4471	52	4471	52	-6.42594211240155	Down	0	0
novel_mir698	684	13	684	13	-5.71741279674481	Down	5.90188e-181	6.97602216e-180
novel_mir525	645	17	645	17	-5.24569250906028	Down	2.24396e-164	2.60035364705882e-163
novel_mir57	509	14	509	14	-5.18416692401809	Down	2.7444e-129	3.00359333333333e-128
miR-183-5p_2	32	1	32	1	-5	Down	5.33468e-09	1.07237955102041e-08
novel_mir3	130654	5152	130654	5152	-4.66447489007179	Down	0	0
novel_mir494	7872	313	7872	313	-4.65249565840662	Down	0	0
novel_mir13	5086	207	5086	207	-4.61882878919078	Down	0	0
miR-92	349	15	349	15	-4.54019263060113	Down	7.21764e-83	6.09375034285714e-82
novel_mir214	898	44	898	44	-4.35114001610385	Down	3.83674e-205	4.8244964680851e-204
miR-29b-3p	154	8	154	8	-4.2667865406949	Down	6.44128e-36	3.69591891262136e-35
novel_mir2	121814	6335	121814	6335	-4.26519152113952	Down	0	0
novel_mir18	1437	94	1437	94	-3.9342554947797	Down	1.4e-304	2.4335294117647e-303
novel_mir20	972	75	972	75	-3.6959938131099	Down	1.2246e-196	1.50778875e-195
miR-10	360	31	360	31	-3.5376567859428	Down	3.07986e-71	2.39499639473684e-70
novel_mir7	47965	4427	47965	4427	-3.4375807784359	Down	0	0
novel_mir9	6273	581	6273	581	-3.43254549390621	Down	0	0
novel_mir5	33959	3737	33959	3737	-3.18384150724804	Down	0	0
novel_mir570	5819	716	5819	716	-3.02273975348707	Down	0	0
miR-7-5p_6	1907	235	1907	235	-3.02057218174776	Down	0	0
novel_mir10	6972	878	6972	878	-2.98927972459033	Down	0	0
novel_mir483	126	17	126	17	-2.88981708224958	Down	1.35049e-21	5.82583642335766e-21
novel_mir874	74	10	74	10	-2.88752527074159	Down	3.21538e-13	9.695355e-13
novel_mir347	1748	239	1748	239	-2.87062266151985	Down	1.094954e-277	1.74896706486486e-276
miR-124-3p_4	100	15	100	15	-2.73696559416621	Down	1.600546e-16	5.69832943373494e-16
let-7-5p_4	8497	1283	8497	1283	-2.72743239446014	Down	0	0
novel_mir522	277	42	277	42	-2.72142474327043	Down	5.6197e-43	3.35479060606061e-42
novel_mir799	539	82	539	82	-2.71658945813442	Down	6.15542e-82	5.12373692957746e-81
novel_mir418	1031	162	1031	162	-2.66997861448348	Down	3.39058e-152	3.85352457692308e-151
novel_mir167	311	49	311	49	-2.66606092601539	Down	5.17594e-47	3.25423461702128e-46
novel_mir12	330	52	330	52	-2.66588249610472	Down	8.75998e-50	5.75238686666667e-49
novel_mir786	117	19	117	19	-2.62243720613982	Down	2.7616e-18	1.05980883116883e-17
miR-125-5p_4	420	80	420	80	-2.39231742277876	Down	1.137044e-55	8.09630125301205e-55
novel_mir53	3318	658	3318	658	-2.33415439722062	Down	0	0
novel_mir28	214	44	214	44	-2.28203536776385	Down	1.363204e-27	6.77019801680672e-27
novel_mir14	3092	640	3092	640	-2.27239650903749	Down	0	0
novel_mir819	422	91	422	91	-2.21330454850849	Down	5.90474e-51	3.96556970454545e-50
miR-10-5p_2	1927	426	1927	426	-2.17743123606988	Down	1.012192e-221	1.35955789090909e-220
novel_mir25	175	39	175	39	-2.16580889297008	Down	1.770612e-21	7.58283834782609e-21
novel_mir176	500	118	500	118	-2.08314123530025	Down	1.103752e-55	7.95509063414634e-55
novel_mir27	229	55	229	55	-2.05784407457228	Down	5.6791e-26	2.70673233870968e-25
novel_mir161	95	23	95	23	-2.04629365227393	Down	1.582282e-11	4.17468152678571e-11
miR-92b-3p_4	101	25	101	25	-2.01435529297707	Down	5.9831e-12	1.61461739726027e-11
novel_mir424	300	75	300	75	-2	Down	2.32278e-32	1.25941557798165e-31
novel_mir116	6061	1549	6061	1549	-1.96821869841889	Down	0	0
novel_mir414	968	252	968	252	-1.94158331377468	Down	8.24412e-97	8.25809308474576e-96
novel_mir134	3119	905	3119	905	-1.78509385540358	Down	4.9929e-274	7.76527342105263e-273
novel_mir15	1044	315	1044	315	-1.72869797818261	Down	6.19432e-89	5.720067375e-88
novel_mir423	1558	516	1558	516	-1.59425226263842	Down	2.39336e-117	2.52584957142857e-116
novel_mir8	27831	9383	27831	9383	-1.56857157689514	Down	0	0
novel_mir631	412	145	412	145	-1.50659143716828	Down	8.1641e-30	4.23244131578947e-29
novel_mir1	208466	78727	208466	78727	-1.40488169634582	Down	0	0
novel_mir11	1428	558	1428	558	-1.35565895219991	Down	1.556312e-84	1.37280655522388e-83
novel_mir238	539	213	539	213	-1.33943184252667	Down	2.14626e-32	1.17448116666667e-31
novel_mir4	76318	30408	76318	30408	-1.32757243406171	Down	0	0
let-7-5p_3	6664	2748	6664	2748	-1.27800639654745	Down	0	0
novel_mir16	451	188	451	188	-1.26239477157774	Down	4.64008e-25	2.15928132283465e-24
novel_mir55	79346	34353	79346	34353	-1.20772140247101	Down	0	0
novel_mir241	155	70	155	70	-1.14684138832927	Down	2.18402e-08	3.97155636923077e-08
let-7-5p	871	412	871	412	-1.08002838141565	Down	1.083918e-36	6.34253007920792e-36
