# Supplementary material for: Identification and Expression Profiling of Circulating MicroRNAs in Serum of Cysticercus pisiformis-Infected Rabbits
Source: Genes (Basel). 2021 Oct 9;12(10):1591. doi: 10.3390/genes12101591 (PMC8536135; doi:10.3390/genes12101591)
Supplement: Supplementary file 1 [file genes-12-01591-s001.zip › Supplementary/Supplementary table 2.xls]

miRNA id	Count(NC-2)	Count(Cpi-2)	TPM(NC-2)	TPM(Cpi-2)	log2 Ratio(Cpi-2/NC-2)	Up-Down-Regulation(Cpi-2/NC-2)	P-value	FDR
novel_mir635	0	658	0.001	658	19.3277280583973	Up	2.75696e-203	3.2218591372549e-202
novel_mir303	0	479	0.001	479	18.8696661303983	Up	3.48474e-148	3.09985826865672e-147
novel_mir313	0	475	0.001	475	18.8575679878804	Up	5.936e-147	5.2027294117647e-146
novel_mir150	0	377	0.001	377	18.5242049979308	Up	8.72828e-117	6.84480905263158e-116
novel_mir458	0	286	0.001	286	18.1256556214405	Up	8.98556e-89	6.37546876190476e-88
novel_mir638	0	140	0.001	140	17.0950673016071	Up	7.88616e-44	4.43410505660377e-43
novel_mir169	0	122	0.001	122	16.896521622225	Up	2.74046e-38	1.43273171929825e-37
miR-125-5p_4	0	108	0.001	108	16.7206717868256	Up	5.59056e-34	2.68707561290323e-33
novel_mir675	0	99	0.001	99	16.5951409047417	Up	3.2956e-31	1.55887111111111e-30
novel_mir72	0	87	0.001	87	16.4087277805108	Up	1.628942e-27	7.41106436641221e-27
novel_mir565	0	87	0.001	87	16.4087277805108	Up	1.628942e-27	7.35491993939394e-27
novel_mir871	0	78	0.001	78	16.2511865035243	Up	9.6025e-25	4.20815441176471e-24
novel_mir848	0	76	0.001	76	16.2137117981057	Up	3.9632e-24	1.71164289855072e-23
novel_mir559	0	72	0.001	72	16.1357092861044	Up	6.75104e-23	2.85363109219858e-22
novel_mir103	0	69	0.001	69	16.0743087414403	Up	5.6606e-22	2.35924307692308e-21
novel_mir697	0	69	0.001	69	16.0743087414403	Up	5.6606e-22	2.34285944444444e-21
novel_mir795	0	65	0.001	65	15.9881520976905	Up	9.64244e-21	3.83126282666667e-20
novel_mir132	0	64	0.001	64	15.9657842846621	Up	1.958924e-20	7.68104410526316e-20
novel_mir375	0	64	0.001	64	15.9657842846621	Up	1.958924e-20	7.63084120261438e-20
novel_mir776	0	63	0.001	63	15.943064208162	Up	3.97968e-20	1.52044184615385e-19
novel_mir475	0	61	0.001	61	15.896521622225	Up	1.64252e-19	6.15686742138365e-19
novel_mir554	0	59	0.001	59	15.8484273340239	Up	6.7791e-19	2.5095301863354e-18
novel_mir741	0	55	0.001	55	15.7471439981867	Up	1.154772e-17	4.19661043902439e-17
novel_mir793	0	54	0.001	54	15.7206717868256	Up	2.346e-17	8.47403636363636e-17
novel_mir688	0	54	0.001	54	15.7206717868256	Up	2.346e-17	8.42298795180723e-17
novel_mir435	0	53	0.001	53	15.6937047392253	Up	4.76604e-17	1.70093403592814e-16
novel_mir710	0	53	0.001	53	15.6937047392253	Up	4.76604e-17	1.69080942857143e-16
novel_mir454	0	51	0.001	51	15.6382096266336	Up	1.967072e-16	6.81613320930233e-16
novel_mir588	0	51	0.001	51	15.6382096266336	Up	1.967072e-16	6.77673359537572e-16
novel_mir190	0	51	0.001	51	15.6382096266336	Up	1.967072e-16	6.73778685057471e-16
novel_mir430	0	49	0.001	49	15.5804941287773	Up	8.11862e-16	2.74925995454545e-15
novel_mir377	0	47	0.001	47	15.5203731363397	Up	3.35076e-15	1.12193986516854e-14
novel_mir610	0	46	0.001	46	15.4893462407191	Up	6.8073e-15	2.25397266666667e-14
novel_mir97	0	46	0.001	46	15.4893462407191	Up	6.8073e-15	2.24151977900552e-14
miR-9-5p_2	0	45	0.001	45	15.4576373809918	Up	1.382948e-14	4.52877476923077e-14
novel_mir112	0	45	0.001	45	15.4576373809918	Up	1.382948e-14	4.50402736612022e-14
novel_mir106	0	45	0.001	45	15.4576373809918	Up	1.382948e-14	4.47954895652174e-14
novel_mir524	0	45	0.001	45	15.4576373809918	Up	1.382948e-14	4.45533517837838e-14
novel_mir323	0	44	0.001	44	15.4252159032994	Up	2.80956e-14	8.95453347593583e-14
novel_mir40	0	44	0.001	44	15.4252159032994	Up	2.80956e-14	8.9069029787234e-14
novel_mir530	0	44	0.001	44	15.4252159032994	Up	2.80956e-14	8.85977650793651e-14
novel_mir81	0	44	0.001	44	15.4252159032994	Up	2.80956e-14	8.81314610526316e-14
novel_mir283	0	44	0.001	44	15.4252159032994	Up	2.80956e-14	8.76700397905759e-14
novel_mir63	0	44	0.001	44	15.4252159032994	Up	2.80956e-14	8.7213425e-14
novel_mir751	0	43	0.001	43	15.3920490393642	Up	5.70778e-14	1.75352416494845e-13
novel_mir673	0	42	0.001	42	15.3581017074408	Up	1.159574e-13	3.52605155102041e-13
novel_mir229	0	41	0.001	41	15.3233362892802	Up	2.35576e-13	7.09107555555556e-13
novel_mir568	0	41	0.001	41	15.3233362892802	Up	2.35576e-13	7.05544201005025e-13
novel_mir502	0	41	0.001	41	15.3233362892802	Up	2.35576e-13	7.0201648e-13
novel_mir468	0	40	0.001	40	15.2877123795494	Up	4.78586e-13	1.41206562376238e-12
novel_mir272	0	39	0.001	39	15.2511865035243	Up	9.7228e-13	2.84058274509804e-12
novel_mir701	0	39	0.001	39	15.2511865035243	Up	9.7228e-13	2.82672624390244e-12
novel_mir409	0	38	0.001	38	15.2137117981057	Up	1.975252e-12	5.71480675728155e-12
novel_mir370	0	38	0.001	38	15.2137117981057	Up	1.975252e-12	5.68719899516908e-12
novel_mir342	0	38	0.001	38	15.2137117981057	Up	1.975252e-12	5.65985669230769e-12
novel_mir507	0	37	0.001	37	15.175237650291	Up	4.01286e-12	1.13888788571429e-11
novel_mir486	0	37	0.001	37	15.175237650291	Up	4.01286e-12	1.13349031279621e-11
novel_mir511	0	37	0.001	37	15.175237650291	Up	4.01286e-12	1.12814366037736e-11
novel_mir284	0	37	0.001	37	15.175237650291	Up	4.01286e-12	1.12284721126761e-11
novel_mir356	0	36	0.001	36	15.1357092861044	Up	8.15238e-12	2.23908685714286e-11
novel_mir546	0	36	0.001	36	15.1357092861044	Up	8.15238e-12	2.22881581651376e-11
novel_mir654	0	36	0.001	36	15.1357092861044	Up	8.15238e-12	2.21863857534247e-11
novel_mir877	0	36	0.001	36	15.1357092861044	Up	8.15238e-12	2.20855385454545e-11
novel_mir470	0	36	0.001	36	15.1357092861044	Up	8.15238e-12	2.19856039819004e-11
novel_mir384	0	36	0.001	36	15.1357092861044	Up	8.15238e-12	2.18865697297297e-11
novel_mir321	0	35	0.001	35	15.0950673016071	Up	1.65621e-11	4.40670160714286e-11
novel_mir637	0	35	0.001	35	15.0950673016071	Up	1.65621e-11	4.38711626666667e-11
novel_mir417	0	34	0.001	34	15.0532471259124	Up	3.3647e-11	8.83419030837004e-11
novel_mir771	0	34	0.001	34	15.0532471259124	Up	3.3647e-11	8.79544385964912e-11
novel_mir151	0	34	0.001	34	15.0532471259124	Up	3.3647e-11	8.75703580786026e-11
novel_mir678	0	34	0.001	34	15.0532471259124	Up	3.3647e-11	8.71896173913043e-11
novel_mir88	0	33	0.001	33	15.0101784040205	Up	6.83562e-11	1.74103825641026e-10
novel_mir723	0	33	0.001	33	15.0101784040205	Up	6.83562e-11	1.73362958297872e-10
novel_mir400	0	33	0.001	33	15.0101784040205	Up	6.83562e-11	1.72628369491525e-10
novel_mir195	0	33	0.001	33	15.0101784040205	Up	6.83562e-11	1.71899979746835e-10
novel_mir98	0	32	0.001	32	14.9657842846621	Up	1.3887e-10	3.47758487394958e-10
novel_mir478	0	32	0.001	32	14.9657842846621	Up	1.3887e-10	3.46303430962343e-10
novel_mir579	0	32	0.001	32	14.9657842846621	Up	1.3887e-10	3.448605e-10
novel_mir691	0	32	0.001	32	14.9657842846621	Up	1.3887e-10	3.43429543568465e-10
novel_mir671	0	32	0.001	32	14.9657842846621	Up	1.3887e-10	3.42010413223141e-10
novel_mir259	0	32	0.001	32	14.9657842846621	Up	1.3887e-10	3.40602962962963e-10
novel_mir737	0	32	0.001	32	14.9657842846621	Up	1.3887e-10	3.39207049180328e-10
novel_mir883	0	32	0.001	32	14.9657842846621	Up	1.3887e-10	3.37822530612245e-10
novel_mir572	0	31	0.001	31	14.919980595049	Up	2.82124e-10	6.8351993495935e-10
novel_mir840	0	31	0.001	31	14.919980595049	Up	2.82124e-10	6.80752647773279e-10
novel_mir293	0	31	0.001	31	14.919980595049	Up	2.82124e-10	6.78007677419355e-10
novel_mir179	0	31	0.001	31	14.919980595049	Up	2.82124e-10	6.7528475502008e-10
novel_mir471	0	30	0.001	30	14.8726748802706	Up	5.73152e-10	1.35019206324111e-09
novel_mir338	0	30	0.001	30	14.8726748802706	Up	5.73152e-10	1.34487634645669e-09
novel_mir561	0	30	0.001	30	14.8726748802706	Up	5.73152e-10	1.33960232156863e-09
novel_mir823	0	30	0.001	30	14.8726748802706	Up	5.73152e-10	1.3343695e-09
novel_mir345	0	30	0.001	30	14.8726748802706	Up	5.73152e-10	1.32917740077821e-09
novel_mir544	0	30	0.001	30	14.8726748802706	Up	5.73152e-10	1.3240255503876e-09
novel_mir108	0	30	0.001	30	14.8726748802706	Up	5.73152e-10	1.31891348262548e-09
novel_mir779	0	30	0.001	30	14.8726748802706	Up	5.73152e-10	1.31384073846154e-09
novel_mir265	0	30	0.001	30	14.8726748802706	Up	5.73152e-10	1.30880686590038e-09
novel_mir170	0	29	0.001	29	14.8237652797897	Up	1.164398e-09	2.63871181749049e-09
novel_mir268	0	29	0.001	29	14.8237652797897	Up	1.164398e-09	2.6287166969697e-09
novel_mir569	0	29	0.001	29	14.8237652797897	Up	1.164398e-09	2.61879701132075e-09
novel_mir61	0	29	0.001	29	14.8237652797897	Up	1.164398e-09	2.60895190977444e-09
novel_mir240	0	29	0.001	29	14.8237652797897	Up	1.164398e-09	2.59918055430712e-09
novel_mir433	0	29	0.001	29	14.8237652797897	Up	1.164398e-09	2.58948211940298e-09
novel_mir587	0	28	0.001	28	14.7731392067197	Up	2.36556e-09	5.20248619926199e-09
novel_mir304	0	28	0.001	28	14.7731392067197	Up	2.36556e-09	5.18335941176471e-09
novel_mir512	0	28	0.001	28	14.7731392067197	Up	2.36556e-09	5.16437274725275e-09
novel_mir484	0	28	0.001	28	14.7731392067197	Up	2.36556e-09	5.14552467153285e-09
novel_mir288	0	28	0.001	28	14.7731392067197	Up	2.36556e-09	5.12681367272727e-09
novel_mir107	0	28	0.001	28	14.7731392067197	Up	2.36556e-09	5.10823826086957e-09
novel_mir490	0	28	0.001	28	14.7731392067197	Up	2.36556e-09	5.08979696750903e-09
novel_mir334	0	28	0.001	28	14.7731392067197	Up	2.36556e-09	5.07148834532374e-09
novel_mir881	0	28	0.001	28	14.7731392067197	Up	2.36556e-09	5.05331096774194e-09
novel_mir575	0	28	0.001	28	14.7731392067197	Up	2.36556e-09	5.03526342857143e-09
novel_mir449	0	27	0.001	27	14.7206717868256	Up	4.80578e-09	1.01210066431095e-08
novel_mir269	0	27	0.001	27	14.7206717868256	Up	4.80578e-09	1.00853692957746e-08
novel_mir745	0	27	0.001	27	14.7206717868256	Up	4.80578e-09	1.00499820350877e-08
novel_mir87	0	27	0.001	27	14.7206717868256	Up	4.80578e-09	1.00148422377622e-08
novel_mir766	0	27	0.001	27	14.7206717868256	Up	4.80578e-09	9.97994731707317e-09
novel_mir680	0	27	0.001	27	14.7206717868256	Up	4.80578e-09	9.94529472222222e-09
novel_mir650	0	26	0.001	26	14.6662240028032	Up	9.76324e-09	1.99277090410959e-08
novel_mir343	0	26	0.001	26	14.6662240028032	Up	9.76324e-09	1.98596963822526e-08
novel_mir585	0	26	0.001	26	14.6662240028032	Up	9.76324e-09	1.97921463945578e-08
novel_mir380	0	26	0.001	26	14.6662240028032	Up	9.76324e-09	1.97250543728814e-08
novel_mir70	0	26	0.001	26	14.6662240028032	Up	9.76324e-09	1.96584156756757e-08
novel_mir716	0	26	0.001	26	14.6662240028032	Up	9.76324e-09	1.95922257239057e-08
novel_mir607	0	26	0.001	26	14.6662240028032	Up	9.76324e-09	1.952648e-08
novel_mir488	0	26	0.001	26	14.6662240028032	Up	9.76324e-09	1.94611740468227e-08
novel_mir838	0	26	0.001	26	14.6662240028032	Up	9.76324e-09	1.93963034666667e-08
novel_mir566	0	26	0.001	26	14.6662240028032	Up	9.76324e-09	1.93318639202658e-08
novel_mir172	0	26	0.001	26	14.6662240028032	Up	9.76324e-09	1.92678511258278e-08
novel_mir806	0	25	0.001	25	14.6096404744368	Up	1.983468e-08	3.88864121052632e-08
novel_mir557	0	25	0.001	25	14.6096404744368	Up	1.983468e-08	3.87589156721311e-08
novel_mir228	0	25	0.001	25	14.6096404744368	Up	1.983468e-08	3.86322525490196e-08
novel_mir485	0	25	0.001	25	14.6096404744368	Up	1.983468e-08	3.85064145928339e-08
novel_mir363	0	25	0.001	25	14.6096404744368	Up	1.983468e-08	3.83813937662338e-08
novel_mir705	0	25	0.001	25	14.6096404744368	Up	1.983468e-08	3.82571821359223e-08
novel_mir813	0	25	0.001	25	14.6096404744368	Up	1.983468e-08	3.81337718709677e-08
novel_mir885	0	25	0.001	25	14.6096404744368	Up	1.983468e-08	3.80111552411576e-08
novel_mir606	0	24	0.001	24	14.5507467853832	Up	4.02954e-08	7.64842624203822e-08
novel_mir518	0	24	0.001	24	14.5507467853832	Up	4.02954e-08	7.62414552380952e-08
novel_mir476	0	24	0.001	24	14.5507467853832	Up	4.02954e-08	7.60001848101266e-08
novel_mir474	0	24	0.001	24	14.5507467853832	Up	4.02954e-08	7.57604365930599e-08
novel_mir506	0	24	0.001	24	14.5507467853832	Up	4.02954e-08	7.55221962264151e-08
novel_mir420	0	24	0.001	24	14.5507467853832	Up	4.02954e-08	7.52854495297806e-08
novel_mir223	0	24	0.001	24	14.5507467853832	Up	4.02954e-08	7.50501825e-08
novel_mir803	0	24	0.001	24	14.5507467853832	Up	4.02954e-08	7.48163813084112e-08
novel_mir645	0	24	0.001	24	14.5507467853832	Up	4.02954e-08	7.45840322981366e-08
novel_mir763	0	24	0.001	24	14.5507467853832	Up	4.02954e-08	7.43531219814242e-08
novel_mir256	0	24	0.001	24	14.5507467853832	Up	4.02954e-08	7.4123637037037e-08
novel_mir628	0	23	0.001	23	14.4893462407191	Up	8.18628e-08	1.4920559266055e-07
novel_mir495	0	23	0.001	23	14.4893462407191	Up	8.18628e-08	1.48750697560976e-07
novel_mir629	0	23	0.001	23	14.4893462407191	Up	8.18628e-08	1.48298567781155e-07
novel_mir330	0	23	0.001	23	14.4893462407191	Up	8.18628e-08	1.47849178181818e-07
novel_mir457	0	23	0.001	23	14.4893462407191	Up	8.18628e-08	1.47402503927492e-07
novel_mir822	0	23	0.001	23	14.4893462407191	Up	8.18628e-08	1.46958520481928e-07
novel_mir242	0	23	0.001	23	14.4893462407191	Up	8.18628e-08	1.46517203603604e-07
novel_mir869	0	23	0.001	23	14.4893462407191	Up	8.18628e-08	1.46078529341317e-07
novel_mir853	0	23	0.001	23	14.4893462407191	Up	8.18628e-08	1.45642474029851e-07
novel_mir715	0	23	0.001	23	14.4893462407191	Up	8.18628e-08	1.45209014285714e-07
novel_mir651	0	23	0.001	23	14.4893462407191	Up	8.18628e-08	1.44778127002967e-07
novel_mir382	0	23	0.001	23	14.4893462407191	Up	8.18628e-08	1.44349789349112e-07
novel_mir514	0	23	0.001	23	14.4893462407191	Up	8.18628e-08	1.43923978761062e-07
novel_mir84	0	23	0.001	23	14.4893462407191	Up	8.18628e-08	1.43500672941176e-07
novel_mir233	0	23	0.001	23	14.4893462407191	Up	8.18628e-08	1.43079849853372e-07
novel_mir234	0	23	0.001	23	14.4893462407191	Up	8.18628e-08	1.42661487719298e-07
novel_mir860	0	23	0.001	23	14.4893462407191	Up	8.18628e-08	1.42245565014577e-07
novel_mir213	0	22	0.001	22	14.4252159032994	Up	1.663098e-07	2.8565026167147e-07
novel_mir142	0	22	0.001	22	14.4252159032994	Up	1.663098e-07	2.84829427586207e-07
novel_mir438	0	22	0.001	22	14.4252159032994	Up	1.663098e-07	2.84013297421203e-07
novel_mir657	0	22	0.001	22	14.4252159032994	Up	1.663098e-07	2.83201830857143e-07
novel_mir805	0	22	0.001	22	14.4252159032994	Up	1.663098e-07	2.82394988034188e-07
novel_mir811	0	22	0.001	22	14.4252159032994	Up	1.663098e-07	2.81592729545455e-07
novel_mir447	0	22	0.001	22	14.4252159032994	Up	1.663098e-07	2.80795016430595e-07
novel_mir537	0	22	0.001	22	14.4252159032994	Up	1.663098e-07	2.80001810169492e-07
novel_mir844	0	22	0.001	22	14.4252159032994	Up	1.663098e-07	2.79213072676056e-07
novel_mir43	0	22	0.001	22	14.4252159032994	Up	1.663098e-07	2.78428766292135e-07
novel_mir526	0	22	0.001	22	14.4252159032994	Up	1.663098e-07	2.77648853781513e-07
novel_mir262	0	21	0.001	21	14.3581017074408	Up	3.3787e-07	5.59362555555555e-07
novel_mir658	0	21	0.001	21	14.3581017074408	Up	3.3787e-07	5.57813074792244e-07
novel_mir455	0	21	0.001	21	14.3581017074408	Up	3.3787e-07	5.56272154696133e-07
novel_mir769	0	21	0.001	21	14.3581017074408	Up	3.3787e-07	5.54739724517906e-07
novel_mir641	0	21	0.001	21	14.3581017074408	Up	3.3787e-07	5.53215714285714e-07
novel_mir361	0	21	0.001	21	14.3581017074408	Up	3.3787e-07	5.51700054794521e-07
novel_mir310	0	21	0.001	21	14.3581017074408	Up	3.3787e-07	5.50192677595628e-07
novel_mir709	0	21	0.001	21	14.3581017074408	Up	3.3787e-07	5.48693514986376e-07
novel_mir341	0	21	0.001	21	14.3581017074408	Up	3.3787e-07	5.472025e-07
novel_mir767	0	21	0.001	21	14.3581017074408	Up	3.3787e-07	5.45719566395664e-07
novel_mir302	0	21	0.001	21	14.3581017074408	Up	3.3787e-07	5.44244648648649e-07
novel_mir809	0	21	0.001	21	14.3581017074408	Up	3.3787e-07	5.42777681940701e-07
novel_mir86	0	21	0.001	21	14.3581017074408	Up	3.3787e-07	5.41318602150538e-07
novel_mir623	0	21	0.001	21	14.3581017074408	Up	3.3787e-07	5.39867345844504e-07
novel_mir576	0	21	0.001	21	14.3581017074408	Up	3.3787e-07	5.3842385026738e-07
novel_mir85	0	21	0.001	21	14.3581017074408	Up	3.3787e-07	5.36988053333333e-07
novel_mir798	0	21	0.001	21	14.3581017074408	Up	3.3787e-07	5.35559893617021e-07
novel_mir642	0	21	0.001	21	14.3581017074408	Up	3.3787e-07	5.34139310344828e-07
novel_mir448	0	21	0.001	21	14.3581017074408	Up	3.3787e-07	5.32726243386243e-07
novel_mir77	0	20	0.001	20	14.2877123795494	Up	6.86404e-07	1.0709339895288e-06
novel_mir446	0	20	0.001	20	14.2877123795494	Up	6.86404e-07	1.06813781723238e-06
novel_mir861	0	20	0.001	20	14.2877123795494	Up	6.86404e-07	1.06535620833333e-06
novel_mir850	0	20	0.001	20	14.2877123795494	Up	6.86404e-07	1.06258904935065e-06
novel_mir133	0	20	0.001	20	14.2877123795494	Up	6.86404e-07	1.05983622797927e-06
novel_mir855	0	20	0.001	20	14.2877123795494	Up	6.86404e-07	1.05709763307494e-06
novel_mir374	0	20	0.001	20	14.2877123795494	Up	6.86404e-07	1.05437315463918e-06
novel_mir326	0	20	0.001	20	14.2877123795494	Up	6.86404e-07	1.05166268380463e-06
novel_mir618	0	20	0.001	20	14.2877123795494	Up	6.86404e-07	1.04896611282051e-06
novel_mir403	0	20	0.001	20	14.2877123795494	Up	6.86404e-07	1.04628333503836e-06
novel_mir360	0	20	0.001	20	14.2877123795494	Up	6.86404e-07	1.04361424489796e-06
novel_mir205	0	20	0.001	20	14.2877123795494	Up	6.86404e-07	1.04095873791349e-06
novel_mir348	0	20	0.001	20	14.2877123795494	Up	6.86404e-07	1.0383167106599e-06
novel_mir713	0	20	0.001	20	14.2877123795494	Up	6.86404e-07	1.03568806075949e-06
novel_mir298	0	19	0.001	19	14.2137117981057	Up	1.394476e-06	2.08297668170426e-06
novel_mir794	0	19	0.001	19	14.2137117981057	Up	1.394476e-06	2.07776924e-06
novel_mir761	0	19	0.001	19	14.2137117981057	Up	1.394476e-06	2.07258777057357e-06
novel_mir460	0	19	0.001	19	14.2137117981057	Up	1.394476e-06	2.06743207960199e-06
novel_mir216	0	19	0.001	19	14.2137117981057	Up	1.394476e-06	2.0623019751861e-06
novel_mir207	0	19	0.001	19	14.2137117981057	Up	1.394476e-06	2.05719726732673e-06
novel_mir328	0	19	0.001	19	14.2137117981057	Up	1.394476e-06	2.05211776790123e-06
novel_mir36	0	19	0.001	19	14.2137117981057	Up	1.394476e-06	2.04706329064039e-06
novel_mir615	0	19	0.001	19	14.2137117981057	Up	1.394476e-06	2.04203365110565e-06
novel_mir560	0	19	0.001	19	14.2137117981057	Up	1.394476e-06	2.03702866666667e-06
novel_mir873	0	19	0.001	19	14.2137117981057	Up	1.394476e-06	2.03204815647922e-06
novel_mir533	0	18	0.001	18	14.1357092861044	Up	2.83296e-06	4.0981654368932e-06
novel_mir509	0	18	0.001	18	14.1357092861044	Up	2.83296e-06	4.08824251815981e-06
novel_mir250	0	18	0.001	18	14.1357092861044	Up	2.83296e-06	4.07836753623188e-06
novel_mir600	0	18	0.001	18	14.1357092861044	Up	2.83296e-06	4.06854014457831e-06
novel_mir731	0	18	0.001	18	14.1357092861044	Up	2.83296e-06	4.05876e-06
novel_mir211	0	18	0.001	18	14.1357092861044	Up	2.83296e-06	4.04902676258993e-06
novel_mir613	0	18	0.001	18	14.1357092861044	Up	2.83296e-06	4.03934009569378e-06
novel_mir368	0	18	0.001	18	14.1357092861044	Up	2.83296e-06	4.02969966587112e-06
novel_mir437	0	18	0.001	18	14.1357092861044	Up	2.83296e-06	4.02010514285714e-06
novel_mir271	0	18	0.001	18	14.1357092861044	Up	2.83296e-06	4.01055619952494e-06
novel_mir119	0	18	0.001	18	14.1357092861044	Up	2.83296e-06	4.00105251184834e-06
novel_mir888	0	18	0.001	18	14.1357092861044	Up	2.83296e-06	3.99159375886525e-06
novel_mir217	0	18	0.001	18	14.1357092861044	Up	2.83296e-06	3.98217962264151e-06
novel_mir857	0	18	0.001	18	14.1357092861044	Up	2.83296e-06	3.97280978823529e-06
novel_mir817	0	18	0.001	18	14.1357092861044	Up	2.83296e-06	3.96348394366197e-06
novel_mir147	0	18	0.001	18	14.1357092861044	Up	2.83296e-06	3.95420177985948e-06
novel_mir145	0	18	0.001	18	14.1357092861044	Up	2.83296e-06	3.94496299065421e-06
novel_mir104	0	18	0.001	18	14.1357092861044	Up	2.83296e-06	3.93576727272727e-06
novel_mir782	0	17	0.001	17	14.0532471259124	Up	5.75536e-06	7.92192739030023e-06
novel_mir818	0	17	0.001	17	14.0532471259124	Up	5.75536e-06	7.90367410138249e-06
novel_mir204	0	17	0.001	17	14.0532471259124	Up	5.75536e-06	7.88550473563218e-06
novel_mir694	0	17	0.001	17	14.0532471259124	Up	5.75536e-06	7.86741871559633e-06
novel_mir790	0	17	0.001	17	14.0532471259124	Up	5.75536e-06	7.84941546910755e-06
novel_mir827	0	17	0.001	17	14.0532471259124	Up	5.75536e-06	7.83149442922374e-06
novel_mir700	0	17	0.001	17	14.0532471259124	Up	5.75536e-06	7.81365503416856e-06
novel_mir828	0	17	0.001	17	14.0532471259124	Up	5.75536e-06	7.79589672727273e-06
novel_mir836	0	17	0.001	17	14.0532471259124	Up	5.75536e-06	7.7782189569161e-06
novel_mir432	0	17	0.001	17	14.0532471259124	Up	5.75536e-06	7.76062117647059e-06
novel_mir711	0	17	0.001	17	14.0532471259124	Up	5.75536e-06	7.74310284424379e-06
novel_mir738	0	17	0.001	17	14.0532471259124	Up	5.75536e-06	7.72566342342342e-06
novel_mir171	0	17	0.001	17	14.0532471259124	Up	5.75536e-06	7.70830238202247e-06
novel_mir884	0	17	0.001	17	14.0532471259124	Up	5.75536e-06	7.69101919282511e-06
novel_mir683	0	17	0.001	17	14.0532471259124	Up	5.75536e-06	7.67381333333333e-06
novel_mir562	0	17	0.001	17	14.0532471259124	Up	5.75536e-06	7.65668428571428e-06
novel_mir735	0	17	0.001	17	14.0532471259124	Up	5.75536e-06	7.63963153674833e-06
novel_mir620	0	17	0.001	17	14.0532471259124	Up	5.75536e-06	7.62265457777778e-06
novel_mir667	0	17	0.001	17	14.0532471259124	Up	5.75536e-06	7.60575290465632e-06
novel_mir59	0	17	0.001	17	14.0532471259124	Up	5.75536e-06	7.58892601769911e-06
novel_mir178	0	17	0.001	17	14.0532471259124	Up	5.75536e-06	7.57217342163355e-06
novel_mir129	0	16	0.001	16	13.9657842846621	Up	1.16924e-05	1.53494942731278e-05
novel_mir513	0	16	0.001	16	13.9657842846621	Up	1.16924e-05	1.53157591208791e-05
novel_mir661	0	16	0.001	16	13.9657842846621	Up	1.16924e-05	1.52821719298246e-05
novel_mir324	0	16	0.001	16	13.9657842846621	Up	1.16924e-05	1.52487317286652e-05
novel_mir578	0	16	0.001	16	13.9657842846621	Up	1.16924e-05	1.52154375545852e-05
novel_mir367	0	16	0.001	16	13.9657842846621	Up	1.16924e-05	1.5182288453159e-05
novel_mir772	0	16	0.001	16	13.9657842846621	Up	1.16924e-05	1.51492834782609e-05
novel_mir851	0	16	0.001	16	13.9657842846621	Up	1.16924e-05	1.5116421691974e-05
novel_mir398	0	16	0.001	16	13.9657842846621	Up	1.16924e-05	1.50837021645022e-05
novel_mir816	0	16	0.001	16	13.9657842846621	Up	1.16924e-05	1.50511239740821e-05
novel_mir870	0	16	0.001	16	13.9657842846621	Up	1.16924e-05	1.50186862068966e-05
novel_mir886	0	16	0.001	16	13.9657842846621	Up	1.16924e-05	1.49863879569892e-05
novel_mir519	0	15	0.001	15	13.8726748802706	Up	2.37538e-05	3.01860656716418e-05
novel_mir194	0	15	0.001	15	13.8726748802706	Up	2.37538e-05	3.012184e-05
novel_mir684	0	15	0.001	15	13.8726748802706	Up	2.37538e-05	3.00578870488323e-05
novel_mir532	0	15	0.001	15	13.8726748802706	Up	2.37538e-05	2.99942050847458e-05
novel_mir222	0	15	0.001	15	13.8726748802706	Up	2.37538e-05	2.99307923890063e-05
novel_mir93	0	15	0.001	15	13.8726748802706	Up	2.37538e-05	2.9867647257384e-05
novel_mir52	0	15	0.001	15	13.8726748802706	Up	2.37538e-05	2.9804768e-05
novel_mir402	0	15	0.001	15	13.8726748802706	Up	2.37538e-05	2.97421529411765e-05
novel_mir757	0	15	0.001	15	13.8726748802706	Up	2.37538e-05	2.96798004192872e-05
novel_mir383	0	15	0.001	15	13.8726748802706	Up	2.37538e-05	2.96177087866109e-05
novel_mir404	0	15	0.001	15	13.8726748802706	Up	2.37538e-05	2.95558764091858e-05
novel_mir287	0	15	0.001	15	13.8726748802706	Up	2.37538e-05	2.94943016666667e-05
novel_mir391	0	15	0.001	15	13.8726748802706	Up	2.37538e-05	2.9432982952183e-05
novel_mir296	0	15	0.001	15	13.8726748802706	Up	2.37538e-05	2.93719186721992e-05
novel_mir704	0	15	0.001	15	13.8726748802706	Up	2.37538e-05	2.93111072463768e-05
novel_mir118	0	15	0.001	15	13.8726748802706	Up	2.37538e-05	2.9250547107438e-05
novel_mir164	0	15	0.001	15	13.8726748802706	Up	2.37538e-05	2.91902367010309e-05
novel_mir453	0	15	0.001	15	13.8726748802706	Up	2.37538e-05	2.91301744855967e-05
novel_mir682	0	15	0.001	15	13.8726748802706	Up	2.37538e-05	2.90703589322382e-05
novel_mir599	0	15	0.001	15	13.8726748802706	Up	2.37538e-05	2.90107885245902e-05
novel_mir695	0	14	0.001	14	13.7731392067197	Up	4.82576e-05	5.85774533604888e-05
novel_mir702	0	14	0.001	14	13.7731392067197	Up	4.82576e-05	5.8458393495935e-05
novel_mir730	0	14	0.001	14	13.7731392067197	Up	4.82576e-05	5.833981663286e-05
novel_mir830	0	14	0.001	14	13.7731392067197	Up	4.82576e-05	5.82217198380567e-05
novel_mir292	0	14	0.001	14	13.7731392067197	Up	4.82576e-05	5.81041002020202e-05
novel_mir742	0	14	0.001	14	13.7731392067197	Up	4.82576e-05	5.79869548387097e-05
novel_mir378	0	14	0.001	14	13.7731392067197	Up	4.82576e-05	5.78702808853119e-05
novel_mir68	0	14	0.001	14	13.7731392067197	Up	4.82576e-05	5.7754075502008e-05
novel_mir452	0	14	0.001	14	13.7731392067197	Up	4.82576e-05	5.76383358717435e-05
novel_mir237	0	14	0.001	14	13.7731392067197	Up	4.82576e-05	5.75230592e-05
novel_mir219	0	14	0.001	14	13.7731392067197	Up	4.82576e-05	5.74082427145709e-05
novel_mir681	0	13	0.001	13	13.6662240028032	Up	9.80384e-05	0.000115704725544554
novel_mir796	0	13	0.001	13	13.6662240028032	Up	9.80384e-05	0.000115476060079051
novel_mir431	0	13	0.001	13	13.6662240028032	Up	9.80384e-05	0.000115248296646943
novel_mir226	0	13	0.001	13	13.6662240028032	Up	9.80384e-05	0.00011502142992126
novel_mir362	0	13	0.001	13	13.6662240028032	Up	9.80384e-05	0.000114795454616896
novel_mir463	0	13	0.001	13	13.6662240028032	Up	9.80384e-05	0.000114570365490196
novel_mir311	0	13	0.001	13	13.6662240028032	Up	9.80384e-05	0.000114346157338552
novel_mir340	0	13	0.001	13	13.6662240028032	Up	9.80384e-05	0.000114122825
novel_mir815	0	13	0.001	13	13.6662240028032	Up	9.80384e-05	0.000113900363352827
novel_mir405	0	13	0.001	13	13.6662240028032	Up	9.80384e-05	0.000113678767315175
novel_mir258	0	13	0.001	13	13.6662240028032	Up	9.80384e-05	0.00011345803184466
novel_mir540	0	13	0.001	13	13.6662240028032	Up	9.80384e-05	0.000113238151937984
novel_mir755	0	13	0.001	13	13.6662240028032	Up	9.80384e-05	0.000113019122630561
novel_mir322	0	13	0.001	13	13.6662240028032	Up	9.80384e-05	0.000112800938996139
novel_mir500	0	13	0.001	13	13.6662240028032	Up	9.80384e-05	0.000112583596146435
novel_mir787	0	13	0.001	13	13.6662240028032	Up	9.80384e-05	0.000112367089230769
novel_mir577	0	13	0.001	13	13.6662240028032	Up	9.80384e-05	0.000112151413435701
novel_mir740	0	12	0.001	12	13.5507467853832	Up	0.0001991716	0.000224822487878788
novel_mir254	0	12	0.001	12	13.5507467853832	Up	0.0001991716	0.000224397492627599
novel_mir849	0	12	0.001	12	13.5507467853832	Up	0.0001991716	0.000223974101132075
novel_mir648	0	12	0.001	12	13.5507467853832	Up	0.0001991716	0.00022355230433145
novel_mir867	0	12	0.001	12	13.5507467853832	Up	0.0001991716	0.000223132093233083
novel_mir160	0	12	0.001	12	13.5507467853832	Up	0.0001991716	0.00022271345891182
novel_mir863	0	12	0.001	12	13.5507467853832	Up	0.0001991716	0.000222296392509363
novel_mir192	0	12	0.001	12	13.5507467853832	Up	0.0001991716	0.000221880885233645
novel_mir752	0	12	0.001	12	13.5507467853832	Up	0.0001991716	0.000221466928358209
novel_mir639	0	12	0.001	12	13.5507467853832	Up	0.0001991716	0.000221054513221602
novel_mir487	0	12	0.001	12	13.5507467853832	Up	0.0001991716	0.000220643631226766
novel_mir545	0	12	0.001	12	13.5507467853832	Up	0.0001991716	0.000220234273840445
novel_mir808	0	12	0.001	12	13.5507467853832	Up	0.0001991716	0.000219826432592593
novel_mir74	0	12	0.001	12	13.5507467853832	Up	0.0001991716	0.000219420099075786
novel_mir429	0	12	0.001	12	13.5507467853832	Up	0.0001991716	0.000219015264944649
novel_mir703	0	11	0.001	11	13.4252159032994	Up	0.00040463	0.000440876563071298
novel_mir687	0	11	0.001	11	13.4252159032994	Up	0.00040463	0.00044007204379562
novel_mir472	0	11	0.001	11	13.4252159032994	Up	0.00040463	0.000439270455373406
novel_mir550	0	11	0.001	11	13.4252159032994	Up	0.00040463	0.000438471781818182
novel_mir300	0	11	0.001	11	13.4252159032994	Up	0.00040463	0.000437676007259528
novel_mir689	0	10	0.001	10	13.2877123795495	Up	0.000822034	0.000876444121645796
novel_mir729	0	10	0.001	10	13.2877123795495	Up	0.000822034	0.000874879042857143
let-7-5p_6	3	3797	3	3797	10.3056817828979	Up	0	0
novel_mir593	24	1506	24	1506	5.97154355395077	Up	0	0
novel_mir318	123	5689	123	5689	5.53144486035552	Up	0	0
novel_mir199	10	365	10	365	5.18982455888002	Up	6.96384e-97	5.00054053012048e-96
novel_mir317	11	321	11	321	4.86699786848501	Up	1.070424e-82	7.24968981818182e-82
novel_mir128	35	896	35	896	4.67807190511264	Up	3.3594e-223	4.08612734693877e-222
novel_mir421	370	5438	370	5438	3.87747897550845	Up	0	0
novel_mir372	72	902	72	902	3.64705862181307	Up	2.66934e-189	2.84094042857143e-188
miR-10a-5p_1	24	295	24	295	3.61960864352805	Up	1.262216e-62	7.83625766666667e-62
novel_mir882	156	1768	156	1768	3.50250034052918	Up	0	0
novel_mir442	87	902	87	902	3.37404012740665	Up	2.34658e-177	2.37044352542373e-176
novel_mir669	149	1299	149	1299	3.12401719498572	Up	2.04506e-237	2.59331012765957e-236
novel_mir307	537	4168	537	4168	2.9563612842931	Up	0	0
novel_mir282	11	61	11	61	2.47130571892559	Up	4.05366e-10	9.58722761904762e-10
novel_mir295	11	57	11	57	2.37345839552744	Up	3.586e-09	7.5789219858156e-09
novel_mir148	18	73	18	73	2.0198995574377	Up	1.27308e-09	2.82065308550186e-09
novel_mir802	514	1653	514	1653	1.68524646009844	Up	1.00978e-146	8.72215768115942e-146
novel_mir100	122	390	122	390	1.67659297618672	Up	1.035314e-35	5.14205953333333e-35
novel_mir614	12	38	12	38	1.66296501272243	Up	0.0001278756	0.00014600355862069
novel_mir538	585	1431	585	1431	1.2905151422559	Up	2.0275e-87	1.40510465116279e-86
novel_mir596	238	567	238	567	1.25238716163429	Up	3.35388e-34	1.62513209756098e-33
novel_mir305	9833	0	9833	0.001	-23.2292002122193	Down	0	0
let-7b_1	8904	0	8904	0.001	-23.086022162004	Down	0	0
novel_mir12	3470	0	3470	0.001	-21.7265042321277	Down	0	0
novel_mir186	3346	0	3346	0.001	-21.6740060147004	Down	0	0
novel_mir17	2577	0	2577	0.001	-21.2972611065217	Down	0	0
miR-10-5p_2	2233	0	2233	0.001	-21.0905518204846	Down	0	0
miR-100_2	2101	0	2101	0.001	-21.0026447313351	Down	0	0
novel_mir54	1797	0	1797	0.001	-20.777158978172	Down	0	0
novel_mir21	1366	0	1366	0.001	-20.3815260529522	Down	0	0
novel_mir19	1130	0	1130	0.001	-20.1078913419646	Down	0	0
novel_mir416	883	0	883	0.001	-19.7520539123106	Down	1.287852e-260	1.70568842666667e-259
novel_mir721	778	0	778	0.001	-19.5694106296483	Down	1.034964e-229	1.2850803e-228
novel_mir483	650	0	650	0.001	-19.3100801925779	Down	4.894e-192	5.40152592592592e-191
novel_mir622	600	0	600	0.001	-19.194602975158	Down	2.54894e-177	2.53194706666667e-176
novel_mir24	547	0	547	0.001	-19.0611813074546	Down	1.01404e-161	9.59314031746031e-161
novel_mir388	525	0	525	0.001	-19.0019578972156	Down	3.0297e-155	2.77800184615385e-154
miR-124-3p_4	493	0	493	0.001	-18.91122812104	Down	7.94484e-146	6.76446377142857e-145
novel_mir652	482	0	482	0.001	-18.878673620892	Down	1.373278e-142	1.15277984225352e-141
miR-7	371	0	371	0.001	-18.5010596612829	Down	6.43904e-110	4.85780739240506e-109
novel_mir525	348	0	348	0.001	-18.4087277805108	Down	3.78878e-103	2.78779367901235e-102
novel_mir820	339	0	339	0.001	-18.3709257477984	Down	1.688516e-100	1.22726284878049e-99
novel_mir604	283	0	283	0.001	-18.110442527494	Down	5.13102e-84	3.5150435862069e-83
novel_mir535	247	0	247	0.001	-17.9141515162468	Down	2.02406e-73	1.29713952688172e-72
novel_mir62	229	0	229	0.001	-17.804988072759	Down	4.02008e-68	2.54890178723404e-67
miR-92b-3p_4	203	0	203	0.001	-17.6311202018473	Down	1.806822e-60	1.11017104329897e-59
miR-29b	202	0	202	0.001	-17.6239957674139	Down	3.55836e-60	2.16406383673469e-59
novel_mir158	186	0	186	0.001	-17.5049430957701	Down	1.82218e-55	1.06472478431373e-54
novel_mir647	146	0	146	0.001	-17.1556088435421	Down	1.081302e-43	6.02295319626168e-43
miR-33-5p_3	139	0	139	0.001	-17.0847253573856	Down	1.242466e-41	6.85657162962963e-41
novel_mir26	138	0	138	0.001	-17.0743087414403	Down	2.44692e-41	1.33794891743119e-40
novel_mir393	134	0	134	0.001	-17.0318734751199	Down	3.6809e-40	1.97641117117117e-39
novel_mir556	125	0	125	0.001	-16.9315685693242	Down	1.640436e-37	8.50173787826087e-37
novel_mir32	121	0	121	0.001	-16.8846475219367	Down	2.46772e-36	1.25706078632479e-35
miR-9-5p_5	121	0	121	0.001	-16.8846475219367	Down	2.46772e-36	1.24640772881356e-35
novel_mir34	120	0	120	0.001	-16.8726748802706	Down	4.85992e-36	2.43404396638655e-35
miR-125b_1	116	0	116	0.001	-16.8237652797897	Down	7.31078e-35	3.60101229752066e-34
miR-33_3	116	0	116	0.001	-16.8237652797897	Down	7.31078e-35	3.57149580327869e-34
novel_mir174	101	0	101	0.001	-16.6239957674139	Down	1.900958e-30	8.92103124409449e-30
novel_mir29	94	0	94	0.001	-16.5203731363397	Down	2.18428e-28	1.017055375e-27
novel_mir202	91	0	91	0.001	-16.4735789248608	Down	1.668444e-27	7.47663627067669e-27
novel_mir788	87	0	87	0.001	-16.4087277805108	Down	2.50984e-26	1.11631689552239e-25
novel_mir201	82	0	82	0.001	-16.3233362892802	Down	7.43562e-25	3.28268853333333e-24
novel_mir459	80	0	80	0.001	-16.2877123795495	Down	2.88392e-24	1.25461045255474e-23
miR-29b-3p	77	0	77	0.001	-16.232570825357	Down	2.20286e-23	9.44535654676259e-23
novel_mir586	76	0	76	0.001	-16.2137117981057	Down	4.3383e-23	1.84687628571429e-22
novel_mir357	73	0	73	0.001	-16.1556088435421	Down	3.31376e-22	1.39084574647887e-21
novel_mir528	70	0	70	0.001	-16.0950673016071	Down	2.53118e-21	1.03327621917808e-20
novel_mir275	69	0	69	0.001	-16.0743087414403	Down	4.9849e-21	2.02108870748299e-20
novel_mir595	69	0	69	0.001	-16.0743087414403	Down	4.9849e-21	2.0074327027027e-20
novel_mir33	68	0	68	0.001	-16.0532471259124	Down	9.81728e-21	3.8748999205298e-20
novel_mir50	66	0	66	0.001	-16.0101784040205	Down	3.80766e-20	1.47361387012987e-19
novel_mir161	66	0	66	0.001	-16.0101784040205	Down	3.80766e-20	1.46410668387097e-19
novel_mir674	65	0	65	0.001	-15.9881520976905	Down	7.49882e-20	2.8466858089172e-19
novel_mir829	65	0	65	0.001	-15.9881520976905	Down	7.49882e-20	2.82866881012658e-19
novel_mir736	58	0	58	0.001	-15.8237652797897	Down	8.61648e-18	3.15056569325153e-17
novel_mir31	54	0	54	0.001	-15.7206717868256	Down	1.296182e-16	4.51768697076023e-16
novel_mir56	53	0	53	0.001	-15.6937047392253	Down	2.5527e-16	8.69376685714286e-16
novel_mir842	51	0	51	0.001	-15.6382096266336	Down	9.90074e-16	3.33380849717514e-15
novel_mir140	46	0	46	0.001	-15.4893462407191	Down	2.93316e-14	9.05784124352332e-14
novel_mir582	44	0	44	0.001	-15.4252159032994	Down	1.13764e-13	3.47709456410256e-13
novel_mir696	43	0	43	0.001	-15.3920490393642	Down	2.24046e-13	6.77824446700508e-13
novel_mir291	39	0	39	0.001	-15.2511865035243	Down	3.37034e-12	9.61111311004785e-12
miR-124-3p_1	38	0	38	0.001	-15.2137117981057	Down	6.63756e-12	1.83999337674419e-11
novel_mir394	37	0	37	0.001	-15.175237650291	Down	1.3072e-11	3.49368251121076e-11
novel_mir542	36	0	36	0.001	-15.1357092861044	Down	2.5744e-11	6.78912566371681e-11
novel_mir714	35	0	35	0.001	-15.0950673016071	Down	5.07002e-11	1.30810905627706e-10
novel_mir612	35	0	35	0.001	-15.0950673016071	Down	5.07002e-11	1.30247065517241e-10
novel_mir747	35	0	35	0.001	-15.0950673016071	Down	5.07002e-11	1.29688065236051e-10
novel_mir670	32	0	32	0.001	-14.9657842846621	Down	3.87268e-10	9.23246912e-10
novel_mir35	32	0	32	0.001	-14.9657842846621	Down	3.87268e-10	9.19568637450199e-10
novel_mir789	31	0	31	0.001	-14.919980595049	Down	7.62686e-10	1.73496509923664e-09
novel_mir473	30	0	30	0.001	-14.8726748802706	Down	1.502032e-09	3.31559656296296e-09
novel_mir676	29	0	29	0.001	-14.8237652797897	Down	2.9581e-09	6.27411957295374e-09
novel_mir744	28	0	28	0.001	-14.7731392067197	Down	5.82568e-09	1.20142051211073e-08
novel_mir127	28	0	28	0.001	-14.7731392067197	Down	5.82568e-09	1.19727768275862e-08
novel_mir281	27	0	27	0.001	-14.7206717868256	Down	1.14731e-08	2.25675498349835e-08
miR-29b-3p_2	26	0	26	0.001	-14.6662240028032	Down	2.25952e-08	4.31626256410256e-08
novel_mir381	26	0	26	0.001	-14.6662240028032	Down	2.25952e-08	4.30247258785942e-08
novel_mir656	25	0	25	0.001	-14.6096404744368	Down	4.44988e-08	8.16039532307692e-08
novel_mir355	25	0	25	0.001	-14.6096404744368	Down	4.44988e-08	8.13536343558282e-08
novel_mir775	24	0	24	0.001	-14.5507467853832	Down	8.7636e-08	1.51834465116279e-07
novel_mir597	24	0	24	0.001	-14.5507467853832	Down	8.7636e-08	1.51394365217391e-07
novel_mir878	24	0	24	0.001	-14.5507467853832	Down	8.7636e-08	1.50956809248555e-07
miR-124a	23	0	23	0.001	-14.4893462407191	Down	1.725904e-07	2.87329269273743e-07
novel_mir743	22	0	22	0.001	-14.4252159032994	Down	3.399e-07	5.34512928759894e-07
novel_mir38	21	0	21	0.001	-14.3581017074408	Down	6.69398e-07	1.04989791578947e-06
novel_mir497	21	0	21	0.001	-14.3581017074408	Down	6.69398e-07	1.04714227821522e-06
novel_mir39	20	0	20	0.001	-14.2877123795494	Down	1.318312e-06	1.97415565829146e-06
novel_mir589	19	0	19	0.001	-14.2137117981057	Down	2.59628e-06	3.77410458536585e-06
novel_mir445	19	0	19	0.001	-14.2137117981057	Down	2.59628e-06	3.76492184914842e-06
novel_mir590	18	0	18	0.001	-14.1357092861044	Down	5.11312e-06	7.08702213953488e-06
novel_mir122	18	0	18	0.001	-14.1357092861044	Down	5.11312e-06	7.07057893271462e-06
novel_mir314	18	0	18	0.001	-14.1357092861044	Down	5.11312e-06	7.05421185185185e-06
novel_mir135	16	0	16	0.001	-13.9657842846621	Down	1.983142e-05	2.53637903862661e-05
novel_mir663	16	0	16	0.001	-13.9657842846621	Down	1.983142e-05	2.53094782012848e-05
novel_mir778	16	0	16	0.001	-13.9657842846621	Down	1.983142e-05	2.52553981196581e-05
novel_mir580	15	0	15	0.001	-13.8726748802706	Down	3.9056e-05	4.76019959100204e-05
novel_mir653	15	0	15	0.001	-13.8726748802706	Down	3.9056e-05	4.75048489795918e-05
novel_mir489	14	0	14	0.001	-13.7731392067197	Down	7.69168e-05	9.13195474103586e-05
novel_mir413	14	0	14	0.001	-13.7731392067197	Down	7.69168e-05	9.11379976143141e-05
novel_mir603	13	0	13	0.001	-13.6662240028032	Down	0.00015148	0.000172623479923518
novel_mir810	13	0	13	0.001	-13.6662240028032	Down	0.00015148	0.000172294045801527
novel_mir531	13	0	13	0.001	-13.6662240028032	Down	0.00015148	0.000171965866666667
novel_mir41	13	0	13	0.001	-13.6662240028032	Down	0.00015148	0.000171638935361217
novel_mir801	13	0	13	0.001	-13.6662240028032	Down	0.00015148	0.000171313244781784
novel_mir734	12	0	12	0.001	-13.5507467853832	Down	0.000298324	0.000326240557798165
novel_mir797	12	0	12	0.001	-13.5507467853832	Down	0.000298324	0.000325643047619048
miR-9a-5p	11	0	11	0.001	-13.4252159032994	Down	0.00058752	0.000634351304347826
novel_mir144	11	0	11	0.001	-13.4252159032994	Down	0.00058752	0.000633204195298373
novel_mir60	11	0	11	0.001	-13.4252159032994	Down	0.00058752	0.000632061227436823
miR-96-5p_3	11	0	11	0.001	-13.4252159032994	Down	0.00058752	0.000630922378378378
novel_mir257	11	0	11	0.001	-13.4252159032994	Down	0.00058752	0.000629787625899281
novel_mir239	11	0	11	0.001	-13.4252159032994	Down	0.00058752	0.000628656947935368
novel_mir332	11	0	11	0.001	-13.4252159032994	Down	0.00058752	0.000627530322580645
novel_mir494	5822	27	5822	27	-7.7524116219593	Down	0	0
novel_mir49	66396	370	66396	370	-7.48742724864767	Down	0	0
miR-7-5p_4	6511	38	6511	38	-7.42073590973171	Down	0	0
novel_mir214	6127	44	6127	44	-7.12153351734003	Down	0	0
novel_mir698	1242	22	1242	22	-5.81901783958318	Down	0	0
novel_mir395	406	9	406	9	-5.49541091574286	Down	5.25848e-105	3.9175676e-104
novel_mir53	15246	346	15246	346	-5.46151493313779	Down	0	0
novel_mir7	28050	674	28050	674	-5.37910836920166	Down	0	0
novel_mir57	699	17	699	17	-5.3616858041251	Down	9.0137e-178	9.26235379310345e-177
novel_mir3	66315	1939	66315	1939	-5.09595052645579	Down	0	0
novel_mir418	723	23	723	23	-4.9742898808941	Down	4.60146e-177	4.49585272131147e-176
novel_mir18	777	25	777	25	-4.95791459863299	Down	7.78754e-190	8.43886152727272e-189
novel_mir2	64135	2160	64135	2160	-4.89200866736049	Down	0	0
novel_mir423	698	25	698	25	-4.80322703643493	Down	1.006784e-167	9.67811716129032e-167
novel_mir5	56389	2061	56389	2061	-4.77399734849911	Down	0	0
novel_mir16	1792	69	1792	69	-4.69883046527944	Down	0	0
novel_mir9	5321	253	5321	253	-4.39448811348865	Down	0	0
novel_mir10	5956	295	5956	295	-4.3355568943329	Down	0	0
novel_mir347	905	46	905	46	-4.29821202591356	Down	1.970006e-202	2.25792995384615e-201
novel_mir570	6905	401	6905	401	-4.10596727269049	Down	0	0
novel_mir708	1194	73	1194	73	-4.03176256238479	Down	1.225192e-254	1.58742267826087e-253
miR-10	361	25	361	25	-3.85199883711245	Down	1.763646e-75	1.14253588695652e-74
novel_mir143	380	29	380	29	-3.71187461320338	Down	4.48568e-77	2.93787393406593e-76
novel_mir22	627	49	627	49	-3.67761178868683	Down	3.57754e-125	2.96140811111111e-124
novel_mir28	136	11	136	11	-3.62803122261304	Down	5.42562e-28	2.50672055813954e-27
miR-133-3p_2	89	8	89	8	-3.4757334309664	Down	3.8545e-18	1.41807530864198e-17
let-7-5p_4	2797	252	2797	252	-3.47238461497628	Down	0	0
miR-92	109	10	109	10	-3.44625622988956	Down	8.96574e-22	3.68522830344828e-21
novel_mir13	2069	191	2069	191	-3.43728910182426	Down	0	0
novel_mir15	1072	99	1072	99	-3.43673257037816	Down	1.128494e-200	1.26902344150943e-199
miR-7-5p_6	1803	171	1803	171	-3.39833116654644	Down	0	0
novel_mir30	198	20	198	20	-3.30742852519225	Down	4.4999e-37	2.3120175862069e-36
novel_mir819	1150	121	1150	121	-3.24855490855714	Down	3.15294e-204	3.75830448e-203
novel_mir786	171	18	171	18	-3.24792751344359	Down	1.080982e-31	5.154122176e-31
novel_mir11	5572	591	5572	591	-3.23696522242372	Down	0	0
novel_mir110	111	12	111	12	-3.20945336562895	Down	7.82594e-21	3.130376e-20
novel_mir874	324	37	324	37	-3.13039663725568	Down	1.029908e-56	6.07747691089109e-56
novel_mir522	370	44	370	44	-3.07194984187901	Down	2.27984e-63	1.43029962105263e-62
novel_mir241	157	19	157	19	-3.04669323544804	Down	1.568626e-27	7.19154689230769e-27
novel_mir238	747	93	747	93	-3.00580562168121	Down	1.65293e-123	1.33127875675676e-122
novel_mir482	5850	745	5850	745	-2.97312429400861	Down	0	0
novel_mir90	249	34	249	34	-2.87253909081774	Down	2.31844e-40	1.25617294545455e-39
novel_mir414	743	105	743	105	-2.82297288287247	Down	4.45222e-115	3.44613392207792e-114
novel_mir386	1068	156	1068	156	-2.77529371282531	Down	1.267492e-161	1.180351925e-160
novel_mir424	275	47	275	47	-2.54869895673438	Down	4.68848e-39	2.49494114285714e-38
novel_mir27	128	22	128	22	-2.5405683813627	Down	6.7664e-19	2.520484e-18
novel_mir20	429	79	429	79	-2.44105308932244	Down	4.10306e-57	2.44542376e-56
novel_mir799	930	172	930	172	-2.4348221512933	Down	1.987406e-121	1.57932530133333e-120
novel_mir47	11699	2185	11699	2185	-2.42068003243187	Down	0	0
novel_mir456	122	23	122	23	-2.40717538150587	Down	4.80816e-17	1.69565879289941e-16
novel_mir176	713	143	713	143	-2.3178869296655	Down	3.98582e-88	2.7947632e-87
novel_mir116	3034	619	3034	619	-2.29320977103277	Down	0	0
novel_mir8	26581	5475	26581	5475	-2.27946451123244	Down	0	0
novel_mir631	688	147	688	147	-2.22659240986573	Down	5.7025e-81	3.81875280898876e-80
novel_mir515	114	25	114	25	-2.18903382439002	Down	2.1714e-14	6.95781935483871e-14
novel_mir837	450	100	450	100	-2.16992500144231	Down	7.41872e-52	4.29277390291262e-51
novel_mir824	26772	6151	26772	6151	-2.12183203836169	Down	0	0
novel_mir748	1413	333	1413	333	-2.08516738326268	Down	4.87082e-151	4.39849806060606e-150
novel_mir626	130	31	130	31	-2.06817150264158	Down	3.68242e-15	1.2261018547486e-14
novel_mir23	561	139	561	139	-2.01291588788529	Down	2.62224e-58	1.57864145454545e-57
let-7-5p	516	142	516	142	-1.86148013591857	Down	1.928806e-48	1.10535420769231e-47
novel_mir55	47542	13305	47542	13305	-1.83723408558722	Down	0	0
let-7-5p_3	3883	1114	3883	1114	-1.80142247456845	Down	0	0
novel_mir14	2147	640	2147	640	-1.74617838097141	Down	6.09616e-179	6.37423045614035e-178
novel_mir66	135	43	135	43	-1.65055084234873	Down	8.0373e-12	2.21769944444444e-11
novel_mir1	147820	47749	147820	47749	-1.63029905444439	Down	0	0
novel_mir505	1386	541	1386	541	-1.3572267583104	Down	1.043646e-79	6.91125573333333e-79
novel_mir252	2027	806	2027	806	-1.33049434493893	Down	3.89436e-112	2.97569046153846e-111
miR-133-3p_5	210	84	210	84	-1.32192809488736	Down	6.44486e-13	1.89218549753695e-12
novel_mir261	231	96	231	96	-1.2667865406949	Down	3.16764e-13	9.39260417910448e-13
novel_mir76	237	106	237	106	-1.16082279433506	Down	6.56654e-12	1.82881207476635e-11
miR-125-5p	1115	511	1115	511	-1.12564851387005	Down	7.22456e-48	4.10079786666667e-47
