# Supplementary material for: Identification and Expression Profiling of Circulating MicroRNAs in Serum of Cysticercus pisiformis-Infected Rabbits
Source: Genes (Basel). 2021 Oct 9;12(10):1591. doi: 10.3390/genes12101591 (PMC8536135; doi:10.3390/genes12101591)
Supplement: Supplementary file 1 [file genes-12-01591-s001.zip › Supplementary/Supplementary table 3.xls]

miRNA id	Count(Cpi-N1A)	Count(Cpi-P1A)	TPM(Cpi-N1A)	TPM(Cpi-P1A)	log2 Ratio(Cpi-P1A/Cpi-N1A)	Up-Down-Regulation(Cpi-P1A/Cpi-N1A)	P-value	FDR
novel_mir1	0	17	0.001	17	14.0532471259124	Up	3.4148e-08	8.537e-08
miR-124-3p_4	100	15	100	15	-2.73696559416621	Down	1.280128e-08	6.40064e-08
