# Supplementary material for: Identification and Expression Profiling of Circulating MicroRNAs in Serum of Cysticercus pisiformis-Infected Rabbits
Source: Genes (Basel). 2021 Oct 9;12(10):1591. doi: 10.3390/genes12101591 (PMC8536135; doi:10.3390/genes12101591)
Supplement: Supplementary file 1 [file genes-12-01591-s001.zip › Supplementary/Supplementary table 4.xls]

miRNA id	Count(Cpi-N2A)	Count(Cpi-P2A)	TPM(Cpi-N2A)	TPM(Cpi-P2A)	log2 Ratio(Cpi-P2A/Cpi-N2A)	Up-Down-Regulation(Cpi-P2A/Cpi-N2A)	P-value	FDR
miR-124-3p_4	493	0	493	0.001	-18.91122812104	Down	2.97916e-117	1.48958e-116
miR-124-3p_3	38	0	38	0.001	-15.2137117981057	Down	1.19633e-09	2.990825e-09
miR-124a	23	0	23	0.001	-14.4893462407191	Down	4.21918e-06	7.03196666666667e-06
