# Supplementary material for: Identification and Expression Profiling of Circulating MicroRNAs in Serum of Cysticercus pisiformis-Infected Rabbits
Source: Genes (Basel). 2021 Oct 9;12(10):1591. doi: 10.3390/genes12101591 (PMC8536135; doi:10.3390/genes12101591)
Supplement: Supplementary file 1 [file genes-12-01591-s001.zip › Supplementary/Supplementary table 5.xls]

## Sheet: NC-1-vs-Cpi-1_NC-2-vs-Cpi-2_Exp
miRNA	NC-1-vs-Cpi-1	NC-2-vs-Cpi-2
novel_mir593	19.8576	5.97154	up
novel_mir372	18.5988	3.64706
novel_mir150	18.2877	18.5242
novel_mir317	18.2787	4.867
novel_mir199	17.9083	5.18982
novel_mir635	17.7602	19.3277
novel_mir560	17.4576	14.2137
novel_mir610	17.3321	15.4893
novel_mir303	17.3145	18.8697
novel_mir458	17.2787	18.1257
novel_mir776	17.1752	15.9431
novel_mir559	17.1357	16.1357
novel_mir313	16.8484	18.8576
novel_mir701	16.6937	15.2512
novel_mir460	16.6096	14.2137
novel_mir430	16.5507	15.5805
novel_mir295	16.5049	2.37346
novel_mir588	16.3056	15.6382
novel_mir36	16.2137	14.2137
novel_mir638	16.2137	17.0951
novel_mir502	16.1752	15.3233
novel_mir778	16.1357	-13.9658
novel_mir338	16.0319	14.8727
novel_mir375	15.8238	15.9658
novel_mir381	15.7471	-14.6662
novel_mir556	15.7207	-16.9316
novel_mir112	15.6937	15.4576
novel_mir98	15.5204	14.9658
novel_mir420	15.4252	14.5507
novel_mir132	15.392	15.9658
novel_mir179	15.3581	14.92
novel_mir587	15.3233	14.7731
novel_mir779	15.3233	14.8727
novel_mir106	15.2512	15.4576
novel_mir572	15.2512	14.92
novel_mir377	15.2137	15.5204
novel_mir870	15.1752	13.9658
novel_mir174	14.9658	-16.624
novel_mir531	14.9658	-13.6662
novel_mir654	14.9658	15.1357
novel_mir72	14.9658	16.4087
novel_mir476	14.8727	14.5507
novel_mir730	14.8727	13.7731
novel_mir341	14.8238	14.3581
novel_mir433	14.7207	14.8238
novel_mir448	14.7207	14.3581
novel_mir223	14.4893	14.5507
novel_mir681	14.4893	13.6662
novel_mir402	14.4252	13.8727
novel_mir788	14.4252	-16.4087
novel_mir544	14.3581	14.8727
novel_mir766	14.2877	14.7207
novel_mir703	14.1357	13.4252
novel_mir767	13.8727	14.3581
novel_mir857	13.8727	14.1357
novel_mir500	13.7731	13.6662
novel_mir311	13.4252	13.6662
novel_mir861	13.4252	14.2877
novel_mir669	7.26075	3.12402
novel_mir318	7.13824	5.53144
novel_mir882	5.75702	3.5025
novel_mir128	5.07642	4.67807
novel_mir596	5.06523	1.25239
novel_mir442	4.53752	3.37404
novel_mir307	3.67356	2.95636
miR-100_2	3.40125	-21.0026
novel_mir597	2.94342	-14.5507
novel_mir421	2.83259	3.87748
novel_mir143	2.77259	-3.71187
novel_mir538	2.75908	1.29052
novel_mir614	2.66985	1.66297
novel_mir748	2.32912	-2.08517
novel_mir565	2.24101	16.4087
novel_mir810	2	-13.6662
novel_mir394	1.87447	-15.1752
novel_mir413	1.53051	-13.7731
novel_mir110	1.48308	-3.20945
novel_mir100	1.47603	1.67659
novel_mir252	1.20522	-1.33049
let-7-5p	-1.08003	-1.86148
novel_mir241	-1.14684	-3.04669
novel_mir55	-1.20772	-1.83723
novel_mir16	-1.26239	-4.69883
let-7-5p_3	-1.27801	-1.80142
novel_mir238	-1.33943	-3.00581
novel_mir11	-1.35566	-3.23697
novel_mir1	-1.40488	-1.6303
novel_mir631	-1.50659	-2.22659
novel_mir8	-1.56857	-2.27946
novel_mir423	-1.59425	-4.80323
novel_mir15	-1.7287	-3.43673
novel_mir414	-1.94158	-2.82297
novel_mir116	-1.96822	-2.29321
novel_mir424	-2	-2.5487
miR-92b-3p_4	-2.01436	-17.6311
novel_mir161	-2.04629	-16.0102
novel_mir27	-2.05784	-2.54057
novel_mir176	-2.08314	-2.31789
miR-10-5p_2	-2.17743	-21.0906
novel_mir819	-2.2133	-3.24855
novel_mir14	-2.2724	-1.74618
novel_mir28	-2.28204	-3.62803
novel_mir53	-2.33415	-5.46151
miR-125-5p_4	-2.39232	16.7207
novel_mir786	-2.62244	-3.24793
novel_mir12	-2.66588	-21.7265
novel_mir418	-2.66998	-4.97429
novel_mir799	-2.71659	-2.43482
novel_mir522	-2.72142	-3.07195
let-7-5p_4	-2.72743	-3.47238
miR-124-3p_4	-2.73697	-18.9112
novel_mir347	-2.87062	-4.29821
novel_mir874	-2.88753	-3.1304
novel_mir483	-2.88982	-19.3101
novel_mir10	-2.98928	-4.33556
miR-7-5p_6	-3.02057	-3.39833
novel_mir570	-3.02274	-4.10597
novel_mir5	-3.18384	-4.774
novel_mir9	-3.43255	-4.39449
novel_mir7	-3.43758	-5.37911
miR-10	-3.53766	-3.852
novel_mir20	-3.69599	-2.44105
novel_mir18	-3.93426	-4.95791
novel_mir2	-4.26519	-4.89201
miR-29b-3p	-4.26679	-16.2326
novel_mir214	-4.35114	-7.12153
miR-92	-4.54019	-3.44626
novel_mir13	-4.61883	-3.43729
novel_mir494	-4.6525	-7.75241
novel_mir3	-4.66447	-5.09595
novel_mir57	-5.18417	-5.36169
novel_mir525	-5.24569	-18.4087
novel_mir698	-5.71741	-5.81902
novel_mir54	-6.42594	-20.7772
novel_mir49	-6.87309	-7.48743
miR-7-5p_4	-7.10865	-7.42074
novel_mir186	-8.02403	-21.674
novel_mir305	-10.5507	-23.2292
novel_mir140	-13.4252	-15.4893
novel_mir275	-13.4252	-16.0743
novel_mir688	-13.4252	15.7207
novel_mir239	-13.6662	-13.4252
novel_mir674	-13.7731	-15.9882
novel_mir801	-13.7731	-13.6662
novel_mir829	-13.7731	-15.9882
novel_mir842	-13.8727	-15.6382
miR-133-3p_2	-14.0532	-3.47573
novel_mir207	-14.0532	14.2137
novel_mir473	-14.2877	-14.8727
novel_mir542	-14.3581	-15.1357
miR-29b-3p_2	-14.5507	-14.6662
novel_mir56	-14.7207	-15.6937
novel_mir590	-14.92	-14.1357
novel_mir714	-15.0102	-15.0951
novel_mir202	-15.0951	-16.4736
novel_mir586	-15.3233	-16.2137
novel_mir626	-15.3581	-2.06817
novel_mir459	-15.5204	-16.2877
novel_mir589	-15.5204	-14.2137
novel_mir395	-15.6096	-5.49541
novel_mir41	-15.6096	-13.6662
novel_mir50	-15.6662	-16.0102
novel_mir29	-15.7207	-16.5204
novel_mir747	-15.7207	-15.0951
novel_mir39	-15.7471	-14.2877
miR-33_3	-16.1752	-16.8238
novel_mir34	-16.3408	-16.8727
novel_mir393	-16.3752	-17.0319
novel_mir528	-16.4576	-16.0951
novel_mir35	-16.4893	-14.9658
miR-9-5p_2	-16.5657	15.4576							Up
novel_mir33	-16.5657	-16.0532
novel_mir32	-16.6662	-16.8846
miR-33-5p_3	-16.6937	-17.0847
novel_mir535	-16.8113	-17.9142
miR-29b	-17.1053	-17.624
novel_mir388	-17.2696	-19.002
novel_mir158	-17.4004	-17.5049
novel_mir31	-17.6382	-15.7207
novel_mir622	-17.6731	-19.1946
novel_mir721	-17.9488	-19.5694
novel_mir21	-18.0265	-20.3815
novel_mir604	-18.0847	-18.1104
novel_mir647	-18.0899	-17.1556
novel_mir820	-18.1605	-18.3709
novel_mir26	-18.1994	-17.0743
novel_mir24	-18.2232	-19.0612
novel_mir837	-18.2604	-2.16993
miR-7	-19.2922	-18.5011
novel_mir17	-19.5413	-21.2973
novel_mir62	-20.0197	-17.805
novel_mir19	-20.2372	-20.1079
