# Supplementary material for: Identification and Expression Profiling of Circulating MicroRNAs in Serum of Cysticercus pisiformis-Infected Rabbits
Source: Genes (Basel). 2021 Oct 9;12(10):1591. doi: 10.3390/genes12101591 (PMC8536135; doi:10.3390/genes12101591)
Supplement: Supplementary file 1 [file genes-12-01591-s001.zip › Supplementary/Supplementary table 7.xls]

## Sheet: Cpi-N1A-vs-Cpi-P1A_ExpDiff.targ
miRNA id	Target id	RNAhybrid MEF	RNAhybrid Pvalue	miRanda MEF	miRanda score	Symbol	GO term	Pathway	NR id	NR evalue	NR description
novel_mir1	Maker00000526	-31.2	0.005138	-48.41	316	Maker00000526	-	-	CDS41831.1	7.3e-18	ras GTPase activating protein 1 [Echinococcus multilocularis]
novel_mir1	Maker00009483	-29.9	0.115536	-25.83	169	Maker00009483	-	K00637|1|0.0e+00|1105.9|egl:EGR_03337|sterol O-acyltransferase [EC:2.3.1.26]	CUT99098.1	0	sterol O acyltransferase 1 [Echinococcus multilocularis]
novel_mir1	Maker00007670	-30.2	0.161517	-26.53	154	Maker00007670	-	K10393|1|0.0e+00|1440.2|egl:EGR_07064|kinesin family member 2/24	EUB58044.1	0	Kinesin-like protein KIF2A [Echinococcus granulosus]
novel_mir1	Maker00004757	-29.3	0.483073	-25.06	156	Maker00004757	-	-	CDS18073.1	0	protein SZT2 [Echinococcus granulosus]
novel_mir1	Maker00009350	-28.5	0.052635	-25.63	147	Maker00009350	-	-	CDS18457.1	3.8e-91	phospholipid scramblase 3 [Echinococcus granulosus]
novel_mir1	Maker00008086	-32.5	0.153616	-25.93	160	Maker00008086	GO:0005829,GO:0010008,GO:0045022,GO:0006898,	K09533|1|0.0e+00|3744.9|egl:EGR_10071|DnaJ homolog subfamily C member 13	CDS36370.1	0	dnaJ subfamily C 3 [Echinococcus multilocularis]
novel_mir1	Maker00009267	-29.3	0.521901	-25.06	156	Maker00009267	-	-	CDS18073.1	0	protein SZT2 [Echinococcus granulosus]
novel_mir1	Maker00006138	-29.5	0.707438	-42.63	284	Maker00006138	GO:0016874,GO:0008270,	K10691|1|0.0e+00|1990.3|egl:EGR_09233|E3 ubiquitin-protein ligase UBR4 [EC:2.3.2.27]	CDS21028.1	0	E3 ubiquitin protein ligase UBR4 [Echinococcus granulosus]
novel_mir1	Maker00008123	-29.5	0.165057	-25.68	147	Maker00008123	-	K20294|1|4.2e-299|1031.2|egl:EGR_07123|conserved oligomeric Golgi complex subunit 7	CDS24137.1	4.1e-307	oligomeric golgi complex subunit 7, partial [Echinococcus granulosus]
novel_mir1	Maker00010245	-31.5	0.025371	-27.26	159	Maker00010245	-	K04450|1|9.0e-13|79.0|obi:106878431|cyclic AMP-dependent transcription factor ATF-2!K09031|2|2.9e-11|73.9|dpe:6587899|fos-like antigen, invertebrate!K04379|3|6.4e-11|72.8|sanh:107685356|proto-oncogene protein c-fos!K09030|4|8.4e-11|72.4|mdo:100026446|fos-like antigen 2	CDS37813.1	1.4e-196	fos transcription factor [Echinococcus multilocularis]
novel_mir1	Maker00004571	-28.5	0.052635	-25.63	147	Maker00004571	-	-	CDS18457.1	3.8e-91	phospholipid scramblase 3 [Echinococcus granulosus]
novel_mir1	Maker00004699	-30.3	0.027917	-26.32	157	Maker00004699	GO:0016765,GO:0006486,	K11778|1|5.3e-55|218.8|egl:EGR_09410|ditrans,polycis-polyprenyl diphosphate synthase [EC:2.5.1.87]	EUB55752.1	3.4e-54	Dehydrodolichyl diphosphate synthase [Echinococcus granulosus]
novel_mir1	Maker00007308	-27.2	0.296706	-25.83	150	Maker00007308	GO:0004333,GO:0006091,	K01676|1|1.6e-300|1035.4|egl:EGR_05306|fumarate hydratase, class I [EC:4.2.1.2]	EUB59830.1	1e-299	Fumarate hydratase class I, aerobic [Echinococcus granulosus]
novel_mir1	Maker00010012	-28.7	0.738052	-46.35	312	Maker00010012	GO:0005634,GO:0005524,GO:0004674,GO:0005524,GO:0016301,GO:0004674,GO:0000184,GO:0006281,GO:0000184,	K08873|1|0.0e+00|2501.9|egl:EGR_02427|serine/threonine-protein kinase SMG1 [EC:2.7.11.1]	CDS19157.1	0	serine:threonine protein kinase SMG1 [Echinococcus granulosus]
novel_mir1	Maker00009389	-27.2	0.296706	-25.83	150	Maker00009389	GO:0004333,GO:0006091,	K01676|1|1.6e-300|1035.4|egl:EGR_05306|fumarate hydratase, class I [EC:4.2.1.2]	EUB59830.1	1e-299	Fumarate hydratase class I, aerobic [Echinococcus granulosus]
novel_mir1	Maker00008167	-30.6	0.114485	-25.86	165	Maker00008167	-	K13121|1|7.1e-34|150.2|ovi:T265_13643|protein FRA10AC1	CDS43527.1	1.2e-230	protein FRA10AC1 [Echinococcus multilocularis]
novel_mir1	Maker00009364	-31.2	0.199456	-25.02	158	Maker00009364	GO:0008270,	K01231|1|1.8e-12|80.1|nfu:107374983|alpha-mannosidase II [EC:3.2.1.114]!K22022|3|5.7e-06|58.5|mcf:102120364|mucin-21	CDS18305.1	0	zinc finger SWIM domain containing protein [Echinococcus granulosus]
novel_mir1	Maker00000443	-28.8	0.439858	-26	147	Maker00000443	-	K17592|1|0.0e+00|1159.8|egl:EGR_10421|sacsin	EUB54722.1	0	hypothetical protein EGR_10421 [Echinococcus granulosus]
novel_mir1	Maker00002310	-28.7	0.738052	-46.35	312	Maker00002310	GO:0005634,GO:0005524,GO:0004674,GO:0005524,GO:0016301,GO:0004674,GO:0000184,GO:0006281,GO:0000184,	K08873|1|0.0e+00|2501.9|egl:EGR_02427|serine/threonine-protein kinase SMG1 [EC:2.7.11.1]	CDS19157.1	0	serine:threonine protein kinase SMG1 [Echinococcus granulosus]
novel_mir1	Maker00000389	-29.6	0.103689	-28.55	152	Maker00000389	GO:0016301,GO:0000287,GO:0030955,GO:0004743,	K00873|1|4.2e-213|745.0|shx:MS3_08937|pyruvate kinase [EC:2.7.1.40]	CDS17986.1	1.2e-300	pyruvate kinase [Echinococcus granulosus]
novel_mir1	Maker00004073	-30.6	0.204186	-25.98	152	Maker00004073	-	K12841|1|0.0e+00|2373.2|egl:EGR_05967|calcium homeostasis endoplasmic reticulum protein	EUB59239.1	0	Lariat debranching enzyme [Echinococcus granulosus]
novel_mir1	Maker00001170	-25.1	0.538472	-41.59	298	Maker00001170	-	K14411|1|3.9e-58|229.9|egl:EGR_03155|RNA-binding protein Musashi	CDS39898.1	6.8e-79	daz associated protein 1 [Echinococcus multilocularis]
novel_mir1	Maker00000565	-32.2	0.040463	-28.11	165	Maker00000565	-	K05089|1|2.0e-23|115.2|lcm:102361386|platelet-derived growth factor receptor beta [EC:2.7.10.1]!K05092|2|9.7e-23|112.8|pbi:103049084|fms-related tyrosine kinase 3 [EC:2.7.10.1]!K05090|3|2.2e-22|111.7|ipu:108278893|macrophage colony-stimulating factor 1 receptor [EC:2.7.10.1]	CDS17146.1	0	macrophage colony stimulating factor 1 receptor [Echinococcus granulosus]
novel_mir1	Maker00005111	-31.2	0.188117	-25.02	158	Maker00005111	GO:0008270,	K01231|1|4.7e-10|72.0|nfu:107374983|alpha-mannosidase II [EC:3.2.1.114]!K22022|3|5.4e-06|58.5|mcf:102120364|mucin-21	CDS18305.1	0	zinc finger SWIM domain containing protein [Echinococcus granulosus]
novel_mir1	Maker00006720	-31.5	0.021562	-27.26	159	Maker00006720	-	K09031|1|6.8e-12|75.9|dpe:6587899|fos-like antigen, invertebrate!K04379|2|5.8e-11|72.8|sanh:107685356|proto-oncogene protein c-fos!K09030|3|7.6e-11|72.4|mdo:100026446|fos-like antigen 2!K09029|5|2.9e-10|70.5|ccar:109110159|protein FosB	CDS37813.1	2.2e-135	fos transcription factor [Echinococcus multilocularis]
novel_mir1	Maker00005827	-30.6	0.125072	-25.86	165	Maker00005827	-	K13121|1|7.6e-34|150.2|ovi:T265_13643|protein FRA10AC1	CDS43527.1	6.9e-253	protein FRA10AC1 [Echinococcus multilocularis]
miR-124-3p_4	Maker00006100	-29.4	0.420272	-25.62	149	Maker00006100	-	K18681|1|3.5e-287|992.3|egl:EGR_07292|DIS3-like exonuclease 1 [EC:3.1.13.-]	CDS20834.1	2.2e-286	dis3 exonuclease 1 [Echinococcus granulosus]
miR-124-3p_4	Maker00007422	-30.1	0.248174	-26.38	167	Maker00007422	-	K11427|1|0.0e+00|1680.2|egl:EGR_04863|histone-lysine N-methyltransferase, H3 lysine-79 specific [EC:2.1.1.43]!K15201|2|9.8e-146|521.9|ovi:T265_01590|general transcription factor 3C polypeptide 3 (transcription factor C subunit 4)	CDI98026.1	0	locus tagral transcription factor 3C polypeptide 3 [Echinococcus multilocularis]
miR-124-3p_4	Maker00000733	-29.8	0.288691	-26.3	153	Maker00000733	-	K07520|1|2.7e-207|726.5|egl:EGR_05350|actin-binding LIM protein	CDS39595.2	1.3e-233	Villin headpiece [Echinococcus multilocularis]
miR-124-3p_4	Maker00007007	-26.5	0.796763	-46.48	310	Maker00007007	-	-	EUB57378.1	1.2e-214	hypothetical protein EGR_07771 [Echinococcus granulosus]
miR-124-3p_4	Maker00001835	-29.4	0.264139	-25.69	153	Maker00001835	-	K13141|1|1.5e-96|358.2|egl:EGR_07196|integrator complex subunit 4	CDI96935.1	0	pyridoxal dependent decarboxylase [Echinococcus multilocularis]
miR-124-3p_4	Maker00000854	-26.4	0.684078	-45.84	315	Maker00000854	-	K04699|1|6.8e-92|342.8|egl:EGR_04527|suppressor of cytokine signaling 6/7	CDS24644.1	0	expressed conserved protein [Echinococcus granulosus]
miR-124-3p_4	Maker00002611	-31.4	0.0526	-26.81	161	Maker00002611	-	K21121|1|1.2e-63|248.1|egl:EGR_06272|N-alpha-acetyltransferase 60 [EC:2.3.1.259]	CDI97086.1	4.4e-111	hypothetical transcript [Echinococcus multilocularis]
miR-124-3p_4	Maker00007534	-29.4	0.258436	-49.06	318	Maker00007534	-	K01519|1|2.7e-21|108.2|egl:EGR_09121|inosine triphosphate pyrophosphatase [EC:3.6.1.-]!K02605|2|2.3e-20|105.1|ovi:T265_02625|origin recognition complex subunit 3	CDI96752.1	8e-74	origin recognition complex subunit 3 [Echinococcus multilocularis]
miR-124-3p_4	Maker00001410	-28.9	0.143876	-26.51	149	Maker00001410	-	K09275|1|1.4e-135|486.9|egl:EGR_02093|transcription factor CP2 and related proteins	EUB62999.1	9e-135	Transcription factor CP2 [Echinococcus granulosus]
miR-124-3p_4	Maker00001401	-28.9	0.180021	-25.37	158	Maker00001401	-	K12200|1|2.8e-146|522.7|egl:EGR_00928|programmed cell death 6-interacting protein	CDS17241.1	4.1e-235	programmed cell death 6 interacting protein [Echinococcus granulosus]
miR-124-3p_4	Maker00002495	-29.7	0.320492	-27.05	157	Maker00002495	GO:0004518,GO:0006281,	K01409|1|4.5e-14|84.7|ovi:T265_10617|N6-L-threonylcarbamoyladenine synthase [EC:2.3.1.234]	EUB62604.1	0	hypothetical protein EGR_02400 [Echinococcus granulosus]
miR-124-3p_4	Maker00000817	-28	0.379085	-46.21	322	Maker00000817	-	K01254|1|4.6e-283|977.6|egl:EGR_02555|leukotriene-A4 hydrolase [EC:3.3.2.6]	CDS17004.1	3e-282	leukotriene A 4 hydrolase [Echinococcus granulosus]
miR-124-3p_4	Maker00008868	-29.8	0.496265	-26.11	152	Maker00008868	-	K11577|1|2.1e-38|166.4|ovi:T265_13602|kinetochore-associated protein 1	CDS20316.1	0	kinetochore associated protein 1 [Echinococcus granulosus]
miR-124-3p_4	Maker00007860	-28.4	0.225175	-26.27	150	Maker00007860	-	K10349|1|6.2e-45|186.0|dpa:109543507|Fem-1 homolog b	EUB55481.1	1.5e-232	hypothetical protein EGR_09655 [Echinococcus granulosus]
miR-124-3p_4	Maker00010346	-30.1	0.25918	-26.38	167	Maker00010346	-	K11427|1|0.0e+00|1654.8|egl:EGR_04863|histone-lysine N-methyltransferase, H3 lysine-79 specific [EC:2.1.1.43]!K15201|2|8.4e-140|502.3|ovi:T265_01590|general transcription factor 3C polypeptide 3 (transcription factor C subunit 4)	CDI98026.1	0	locus tagral transcription factor 3C polypeptide 3 [Echinococcus multilocularis]
miR-124-3p_4	Maker00009812	-28.3	0.705117	-73.17	479	Maker00009812	-	-	EUB57378.1	0	hypothetical protein EGR_07771 [Echinococcus granulosus]
miR-124-3p_4	Maker00000443	-29.4	0.506203	-26.23	163	Maker00000443	-	K17592|1|0.0e+00|1159.8|egl:EGR_10421|sacsin	EUB54722.1	0	hypothetical protein EGR_10421 [Echinococcus granulosus]
miR-124-3p_4	Maker00002808	-30.1	0.131624	-25.85	157	Maker00002808	GO:0005832,GO:0005737,GO:0005524,GO:0044183,GO:0051082,GO:0005524,GO:0051082,GO:0006458,GO:0061077,GO:0006457,	K09499|1|1.2e-236|823.2|ovi:T265_04869|T-complex protein 1 subunit eta	CDS31906.1	6.3e-275	E3 UFM1 protein ligase 1 [Hymenolepis microstoma]
miR-124-3p_4	Maker00002102	-31.4	0.10839	-28.08	165	Maker00002102	-	K00586|1|1.6e-76|291.6|egl:EGR_02199|diphthine methyl ester synthase [EC:2.1.1.314]	CDS37164.1	7.1e-165	diphthine synthase [Echinococcus multilocularis]
miR-124-3p_4	Maker00006564	-28.6	0.375023	-26.99	168	Maker00006564	-	K20292|1|0.0e+00|1316.2|egl:EGR_03112|conserved oligomeric Golgi complex subunit 5	CDS19982.1	0	oligomeric golgi complex subunit 5 [Echinococcus granulosus]
miR-124-3p_4	Maker00002355	-28.9	0.171061	-25.47	156	Maker00002355	-	K11294|1|1.7e-07|61.6|lak:106164880|nucleolin!K11276|4|4.9e-07|60.1|nve:NEMVE_v1g241784|nucleophosmin 1!K14826|5|2.4e-06|57.8|aag:5577193|FK506-binding nuclear protein [EC:5.2.1.8]	EUB60371.1	1.6e-199	hypothetical protein EGR_04753 [Echinococcus granulosus]
miR-124-3p_4	Maker00009550	-31.4	0.10839	-28.08	165	Maker00009550	-	K00586|1|1.6e-76|291.6|egl:EGR_02199|diphthine methyl ester synthase [EC:2.1.1.314]	CDS37164.1	7.1e-165	diphthine synthase [Echinococcus multilocularis]
miR-124-3p_4	Maker00004271	-29.5	0.123113	-26	158	Maker00004271	-	K12890|1|1.2e-119|434.1|egl:EGR_05918|splicing factor, arginine/serine-rich 1!K22066|2|2.0e-42|177.6|egl:EGR_05919|BolA-like protein 1	CDS23162.1	1e-128	arginine:serine rich splicing factor [Echinococcus granulosus]
miR-124-3p_4	Maker00010371	-26.8	0.57145	-43.62	293	Maker00010371	-	K03120|1|3.5e-100|370.2|egl:EGR_04879|transcription initiation factor TFIID TATA-box-binding protein!K13862|2|7.1e-85|319.3|egl:EGR_04880|solute carrier family 4 (sodium borate transporter), member 11	CDS21418.1	2e-212	TATA box binding protein 1 [Echinococcus granulosus]
miR-124-3p_4	Maker00004070	-26.8	0.795663	-40.6	304	Maker00004070	-	K14951|1|0.0e+00|1599.7|egl:EGR_09588|cation-transporting P-type ATPase 13A3/4/5 [EC:3.6.3.-]	EUB55551.1	0	putative cation-transporting ATPase W08D2.5 [Echinococcus granulosus]
miR-124-3p_4	Maker00006473	-29.8	0.451602	-26.11	152	Maker00006473	-	K11577|1|3.1e-22|112.5|ovi:T265_13602|kinetochore-associated protein 1	EUB59861.1	0	hypothetical protein EGR_05337 [Echinococcus granulosus]
miR-124-3p_4	Maker00009710	-29.7	0.320492	-27.05	157	Maker00009710	GO:0004518,GO:0006281,	K01409|1|4.5e-14|84.7|ovi:T265_10617|N6-L-threonylcarbamoyladenine synthase [EC:2.3.1.234]	EUB62604.1	0	hypothetical protein EGR_02400 [Echinococcus granulosus]
miR-124-3p_4	Maker00004331	-27.3	0.569669	-25.14	152	Maker00004331	-	-	CDS23573.1	0	hypothetical protein EgrG_000570900 [Echinococcus granulosus]
miR-124-3p_4	Maker00010349	-31.9	0.08496	-27.9	162	Maker00010349	-	K05855|1|4.8e-142|509.2|myi:110441512|spleen tyrosine kinase [EC:2.7.10.2]	CDI98043.1	1.4e-194	tyrosine kinase [Echinococcus multilocularis]
miR-124-3p_4	Maker00006045	-29	0.234847	-27.13	168	Maker00006045	-	K22660|1|3.3e-171|605.9|egl:EGR_09255|calsyntenin 2	EUB55898.1	2.1e-170	hypothetical protein EGR_09255 [Echinococcus granulosus]
miR-124-3p_4	Maker00001683	-29.8	0.476911	-27.26	154	Maker00001683	-	K22262|1|4.2e-73|281.6|dpl:KGM_205809|WD repeat and FYVE domain-containing protein 3	CDS17470.1	0	beige:beach protein [Echinococcus granulosus]
miR-124-3p_4	Maker00010213	-28.9	0.240806	-25.47	156	Maker00010213	GO:0005576,	K11432|1|2.3e-12|78.2|mdo:100010516|histone-lysine N-methyltransferase PRDM2 [EC:2.1.1.43]	CDS31960.1	2e-144	nucleolin [Hymenolepis microstoma]
miR-124-3p_4	Maker00007368	-31.9	0.074074	-27.9	162	Maker00007368	-	K05855|1|5.3e-124|449.1|smm:Smp_149460|spleen tyrosine kinase [EC:2.7.10.2]	CDS21451.1	6.4e-162	tyrosine kinase [Echinococcus granulosus]
miR-124-3p_4	Maker00007082	-28.3	0.315407	-26.69	169	Maker00007082	-	-	CDS37818.1	3.5e-221	hypothetical protein EmuJ_000510300 [Echinococcus multilocularis]
miR-124-3p_4	Maker00010447	-26.5	0.429756	-25.47	153	Maker00010447	GO:0005874,GO:0005525,GO:0003924,GO:0005200,GO:0007017,	K07375|1|5.1e-259|897.1|ovi:T265_07282|tubulin beta	XP_009171024.1	3.3e-258	hypothetical protein T265_07282 [Opisthorchis viverrini]
miR-124-3p_4	Maker00001066	-29.8	0.456658	-25.17	155	Maker00001066	GO:0016021,	K14314|1|2.8e-260|903.3|egl:EGR_02897|nuclear pore complex protein Nup210	EUB62145.1	1.8e-259	Nuclear pore membrane glycoprotein [Echinococcus granulosus]
miR-124-3p_4	Maker00007508	-26.8	0.526682	-43.62	293	Maker00007508	-	K03120|1|3.1e-100|370.2|egl:EGR_04879|transcription initiation factor TFIID TATA-box-binding protein!K13862|2|6.3e-85|319.3|egl:EGR_04880|solute carrier family 4 (sodium borate transporter), member 11	CDI98009.1	4.6e-104	TATA box binding protein 1 [Echinococcus multilocularis]
miR-124-3p_4	Maker00001272	-30	0.018887	-27.64	157	Maker00001272	-	K09574|1|3.6e-33|145.2|egl:EGR_02882|FK506-binding protein 8 [EC:5.2.1.8]	CDS42647.1	9e-37	FK506 binding protein 8 38 kDa [Echinococcus multilocularis]
miR-124-3p_4	Maker00007530	-32.4	0.076292	-25.99	162	Maker00007530	-	K22255|1|5.1e-20|104.0|smm:Smp_134510|ATPase inhibitor, mitochondrial	EUB56836.1	0	SET and MYND domain-containing protein 4 [Echinococcus granulosus]
miR-124-3p_4	Maker00000628	-30.6	0.148185	-45.66	311	Maker00000628	-	K17613|1|3.2e-149|533.1|egl:EGR_05045|calcineurin-binding protein cabin-1	EUB60047.1	2e-148	Calcineurin-binding protein cabin-1 [Echinococcus granulosus]
miR-124-3p_3	Maker00006100	-30.2	0.353328	-25.98	154	Maker00006100	-	K18681|1|3.5e-287|992.3|egl:EGR_07292|DIS3-like exonuclease 1 [EC:3.1.13.-]	CDS20834.1	2.2e-286	dis3 exonuclease 1 [Echinococcus granulosus]
miR-124-3p_3	Maker00010476	-28.4	0.251105	-25.56	161	Maker00010476	GO:0005506,GO:0016714,GO:0009072,	K00502|1|3.6e-194|681.8|egl:EGR_07589|tryptophan 5-monooxygenase [EC:1.14.16.4]	EUB57578.1	2.3e-193	Tryptophan 5-hydroxylase 2 [Echinococcus granulosus]
miR-124-3p_3	Maker00007422	-30.1	0.273876	-26.5	167	Maker00007422	-	K11427|1|0.0e+00|1680.2|egl:EGR_04863|histone-lysine N-methyltransferase, H3 lysine-79 specific [EC:2.1.1.43]!K15201|2|9.8e-146|521.9|ovi:T265_01590|general transcription factor 3C polypeptide 3 (transcription factor C subunit 4)	CDI98026.1	0	locus tagral transcription factor 3C polypeptide 3 [Echinococcus multilocularis]
miR-124-3p_3	Maker00007329	-30.2	0.021675	-25.59	159	Maker00007329	-	-	CDI96752.1	2.1e-28	origin recognition complex subunit 3 [Echinococcus multilocularis]
miR-124-3p_3	Maker00000733	-29.8	0.31706	-26.3	157	Maker00000733	-	K07520|1|2.7e-207|726.5|egl:EGR_05350|actin-binding LIM protein	CDS39595.2	1.3e-233	Villin headpiece [Echinococcus multilocularis]
miR-124-3p_3	Maker00006222	-28.9	0.389211	-28.71	158	Maker00006222	-	K15046|1|2.7e-20|105.1|obi:106871059|influenza virus NS1A-binding protein!K10454|3|5.0e-19|100.9|aplc:110979060|kelch-like protein 17 (actinfilin)	CDS23802.1	0	influenza virus NS1A binding protein [Echinococcus granulosus]
miR-124-3p_3	Maker00001835	-29.4	0.291188	-25.69	158	Maker00001835	-	K13141|1|1.5e-96|358.2|egl:EGR_07196|integrator complex subunit 4	CDI96935.1	0	pyridoxal dependent decarboxylase [Echinococcus multilocularis]
miR-124-3p_3	Maker00000854	-26.4	0.720185	-45.84	315	Maker00000854	-	K04699|1|6.8e-92|342.8|egl:EGR_04527|suppressor of cytokine signaling 6/7	CDS24644.1	0	expressed conserved protein [Echinococcus granulosus]
miR-124-3p_3	Maker00002611	-31.4	0.060191	-26.81	166	Maker00002611	-	K21121|1|1.2e-63|248.1|egl:EGR_06272|N-alpha-acetyltransferase 60 [EC:2.3.1.259]	CDI97086.1	4.4e-111	hypothetical transcript [Echinococcus multilocularis]
miR-124-3p_3	Maker00001736	-29.2	0.152177	-41.99	307	Maker00001736	-	K12607|1|2.5e-74|283.5|egl:EGR_07883|CCR4-NOT transcription complex subunit 10	CDS17970.1	1.3e-96	CCR4 NOT transcription complex subunit 10 [Echinococcus granulosus]
miR-124-3p_3	Maker00007534	-30.2	0.211349	-51.18	318	Maker00007534	-	K01519|1|2.7e-21|108.2|egl:EGR_09121|inosine triphosphate pyrophosphatase [EC:3.6.1.-]!K02605|2|2.3e-20|105.1|ovi:T265_02625|origin recognition complex subunit 3	CDI96752.1	8e-74	origin recognition complex subunit 3 [Echinococcus multilocularis]
miR-124-3p_3	Maker00001410	-29.7	0.114705	-27.57	154	Maker00001410	-	K09275|1|1.4e-135|486.9|egl:EGR_02093|transcription factor CP2 and related proteins	EUB62999.1	9e-135	Transcription factor CP2 [Echinococcus granulosus]
miR-124-3p_3	Maker00001401	-29.7	0.144519	-26.43	163	Maker00001401	-	K12200|1|2.8e-146|522.7|egl:EGR_00928|programmed cell death 6-interacting protein	CDS17241.1	4.1e-235	programmed cell death 6 interacting protein [Echinococcus granulosus]
miR-124-3p_3	Maker00002495	-30.5	0.265531	-27.94	160	Maker00002495	GO:0004518,GO:0006281,	K01409|1|4.5e-14|84.7|ovi:T265_10617|N6-L-threonylcarbamoyladenine synthase [EC:2.3.1.234]	EUB62604.1	0	hypothetical protein EGR_02400 [Echinococcus granulosus]
miR-124-3p_3	Maker00000817	-28	0.412851	-46.21	322	Maker00000817	-	K01254|1|4.6e-283|977.6|egl:EGR_02555|leukotriene-A4 hydrolase [EC:3.3.2.6]	CDS17004.1	3e-282	leukotriene A 4 hydrolase [Echinococcus granulosus]
miR-124-3p_3	Maker00008868	-29.8	0.532114	-26.11	152	Maker00008868	-	K11577|1|2.1e-38|166.4|ovi:T265_13602|kinetochore-associated protein 1	CDS20316.1	0	kinetochore associated protein 1 [Echinococcus granulosus]
miR-124-3p_3	Maker00007860	-28.4	0.249983	-26.27	155	Maker00007860	-	K10349|1|6.2e-45|186.0|dpa:109543507|Fem-1 homolog b	EUB55481.1	1.5e-232	hypothetical protein EGR_09655 [Echinococcus granulosus]
miR-124-3p_3	Maker00010346	-30.1	0.285605	-26.5	167	Maker00010346	-	K11427|1|0.0e+00|1654.8|egl:EGR_04863|histone-lysine N-methyltransferase, H3 lysine-79 specific [EC:2.1.1.43]!K15201|2|8.4e-140|502.3|ovi:T265_01590|general transcription factor 3C polypeptide 3 (transcription factor C subunit 4)	CDI98026.1	0	locus tagral transcription factor 3C polypeptide 3 [Echinococcus multilocularis]
miR-124-3p_3	Maker00005287	-31.6	0.073809	-25.63	151	Maker00005287	-	K19347|1|1.0e-149|534.3|egl:EGR_02737|SUN domain-containing protein 1/2	CUT99140.1	3.3e-156	SUN domain containing protein 1 [Echinococcus multilocularis]
miR-124-3p_3	Maker00009812	-28.3	0.739259	-73.17	479	Maker00009812	-	-	EUB57378.1	0	hypothetical protein EGR_07771 [Echinococcus granulosus]
miR-124-3p_3	Maker00000443	-29.4	0.542403	-26.23	163	Maker00000443	-	K17592|1|0.0e+00|1159.8|egl:EGR_10421|sacsin	EUB54722.1	0	hypothetical protein EGR_10421 [Echinococcus granulosus]
miR-124-3p_3	Maker00002808	-30.1	0.147936	-25.85	162	Maker00002808	GO:0005832,GO:0005737,GO:0005524,GO:0044183,GO:0051082,GO:0005524,GO:0051082,GO:0006458,GO:0061077,GO:0006457,	K09499|1|1.2e-236|823.2|ovi:T265_04869|T-complex protein 1 subunit eta	CDS31906.1	6.3e-275	E3 UFM1 protein ligase 1 [Hymenolepis microstoma]
miR-124-3p_3	Maker00002102	-31.4	0.122116	-28.08	170	Maker00002102	-	K00586|1|1.6e-76|291.6|egl:EGR_02199|diphthine methyl ester synthase [EC:2.1.1.314]	CDS37164.1	7.1e-165	diphthine synthase [Echinococcus multilocularis]
miR-124-3p_3	Maker00006564	-28.6	0.408277	-26.99	168	Maker00006564	-	K20292|1|0.0e+00|1316.2|egl:EGR_03112|conserved oligomeric Golgi complex subunit 5	CDS19982.1	0	oligomeric golgi complex subunit 5 [Echinococcus granulosus]
miR-124-3p_3	Maker00002355	-29.7	0.137095	-26.53	160	Maker00002355	-	K11294|1|1.7e-07|61.6|lak:106164880|nucleolin!K11276|4|4.9e-07|60.1|nve:NEMVE_v1g241784|nucleophosmin 1!K14826|5|2.4e-06|57.8|aag:5577193|FK506-binding nuclear protein [EC:5.2.1.8]	EUB60371.1	1.6e-199	hypothetical protein EGR_04753 [Echinococcus granulosus]
miR-124-3p_3	Maker00009550	-31.4	0.122116	-28.08	170	Maker00009550	-	K00586|1|1.6e-76|291.6|egl:EGR_02199|diphthine methyl ester synthase [EC:2.1.1.314]	CDS37164.1	7.1e-165	diphthine synthase [Echinococcus multilocularis]
miR-124-3p_3	Maker00004271	-29.5	0.13876	-26	158	Maker00004271	-	K12890|1|1.2e-119|434.1|egl:EGR_05918|splicing factor, arginine/serine-rich 1!K22066|2|2.0e-42|177.6|egl:EGR_05919|BolA-like protein 1	CDS23162.1	1e-128	arginine:serine rich splicing factor [Echinococcus granulosus]
miR-124-3p_3	Maker00010371	-26.8	0.609528	-45.32	296	Maker00010371	-	K03120|1|3.5e-100|370.2|egl:EGR_04879|transcription initiation factor TFIID TATA-box-binding protein!K13862|2|7.1e-85|319.3|egl:EGR_04880|solute carrier family 4 (sodium borate transporter), member 11	CDS21418.1	2e-212	TATA box binding protein 1 [Echinococcus granulosus]
miR-124-3p_3	Maker00004892	-28.5	0.020088	-25.95	159	Maker00004892	GO:0016021,	-	EUB55419.1	1.2e-17	Macoilin [Echinococcus granulosus]
miR-124-3p_3	Maker00004070	-27.6	0.714679	-46.17	309	Maker00004070	-	K14951|1|0.0e+00|1599.7|egl:EGR_09588|cation-transporting P-type ATPase 13A3/4/5 [EC:3.6.3.-]	EUB55551.1	0	putative cation-transporting ATPase W08D2.5 [Echinococcus granulosus]
miR-124-3p_3	Maker00006473	-29.8	0.486627	-26.11	152	Maker00006473	-	K11577|1|3.1e-22|112.5|ovi:T265_13602|kinetochore-associated protein 1	EUB59861.1	0	hypothetical protein EGR_05337 [Echinococcus granulosus]
miR-124-3p_3	Maker00009710	-30.5	0.265531	-27.94	160	Maker00009710	GO:0004518,GO:0006281,	K01409|1|4.5e-14|84.7|ovi:T265_10617|N6-L-threonylcarbamoyladenine synthase [EC:2.3.1.234]	EUB62604.1	0	hypothetical protein EGR_02400 [Echinococcus granulosus]
miR-124-3p_3	Maker00004331	-28.1	0.485046	-25.39	156	Maker00004331	-	-	CDS23573.1	0	hypothetical protein EgrG_000570900 [Echinococcus granulosus]
miR-124-3p_3	Maker00010349	-31.9	0.096161	-27.9	167	Maker00010349	-	K05855|1|4.8e-142|509.2|myi:110441512|spleen tyrosine kinase [EC:2.7.10.2]	CDI98043.1	1.4e-194	tyrosine kinase [Echinococcus multilocularis]
miR-124-3p_3	Maker00006045	-29	0.260096	-27.13	168	Maker00006045	-	K22660|1|3.3e-171|605.9|egl:EGR_09255|calsyntenin 2	EUB55898.1	2.1e-170	hypothetical protein EGR_09255 [Echinococcus granulosus]
miR-124-3p_3	Maker00001683	-29.8	0.512457	-27.26	159	Maker00001683	-	K22262|1|4.2e-73|281.6|dpl:KGM_205809|WD repeat and FYVE domain-containing protein 3	CDS17470.1	0	beige:beach protein [Echinococcus granulosus]
miR-124-3p_3	Maker00005558	-27.9	0.278764	-25.11	160	Maker00005558	-	-	CDS43681.1	1e-46	Allergen V5 Tpx 1 [Echinococcus multilocularis]
miR-124-3p_3	Maker00010539	-28.8	0.017086	-25.95	159	Maker00010539	GO:0016021,	-	EUB55419.1	1.2e-17	Macoilin [Echinococcus granulosus]
miR-124-3p_3	Maker00010213	-29.7	0.19545	-26.53	160	Maker00010213	GO:0005576,	K11432|1|2.3e-12|78.2|mdo:100010516|histone-lysine N-methyltransferase PRDM2 [EC:2.1.1.43]	CDS31960.1	2e-144	nucleolin [Hymenolepis microstoma]
miR-124-3p_3	Maker00007368	-31.9	0.084086	-27.9	167	Maker00007368	-	K05855|1|5.3e-124|449.1|smm:Smp_149460|spleen tyrosine kinase [EC:2.7.10.2]	CDS21451.1	6.4e-162	tyrosine kinase [Echinococcus granulosus]
miR-124-3p_3	Maker00007082	-28.3	0.346019	-26.69	169	Maker00007082	-	-	CDS37818.1	3.5e-221	hypothetical protein EmuJ_000510300 [Echinococcus multilocularis]
miR-124-3p_3	Maker00010447	-27.3	0.353237	-25.83	158	Maker00010447	GO:0005874,GO:0005525,GO:0003924,GO:0005200,GO:0007017,	K07375|1|5.1e-259|897.1|ovi:T265_07282|tubulin beta	XP_009171024.1	3.3e-258	hypothetical protein T265_07282 [Opisthorchis viverrini]
miR-124-3p_3	Maker00009412	-31.6	0.078408	-25.63	151	Maker00009412	-	K19347|1|2.9e-171|605.9|egl:EGR_02737|SUN domain-containing protein 1/2	CUT99140.1	1.6e-198	SUN domain containing protein 1 [Echinococcus multilocularis]
miR-124-3p_3	Maker00007508	-26.8	0.564716	-45.32	296	Maker00007508	-	K03120|1|3.1e-100|370.2|egl:EGR_04879|transcription initiation factor TFIID TATA-box-binding protein!K13862|2|6.3e-85|319.3|egl:EGR_04880|solute carrier family 4 (sodium borate transporter), member 11	CDI98009.1	4.6e-104	TATA box binding protein 1 [Echinococcus multilocularis]
miR-124-3p_3	Maker00001066	-30.6	0.387497	-26.23	156	Maker00001066	GO:0016021,	K14314|1|2.8e-260|903.3|egl:EGR_02897|nuclear pore complex protein Nup210	EUB62145.1	1.8e-259	Nuclear pore membrane glycoprotein [Echinococcus granulosus]
miR-124-3p_3	Maker00007530	-32.4	0.086472	-25.99	167	Maker00007530	-	K22255|1|5.1e-20|104.0|smm:Smp_134510|ATPase inhibitor, mitochondrial	EUB56836.1	0	SET and MYND domain-containing protein 4 [Echinococcus granulosus]
miR-124-3p_3	Maker00001272	-30	0.022115	-27.64	162	Maker00001272	-	K09574|1|3.6e-33|145.2|egl:EGR_02882|FK506-binding protein 8 [EC:5.2.1.8]	CDS42647.1	9e-37	FK506 binding protein 8 38 kDa [Echinococcus multilocularis]
miR-124-3p_3	Maker00000628	-26	0.739932	-46.74	313	Maker00000628	-	K17613|1|3.2e-149|533.1|egl:EGR_05045|calcineurin-binding protein cabin-1	EUB60047.1	2e-148	Calcineurin-binding protein cabin-1 [Echinococcus granulosus]
miR-124a	Maker00009550	-29.7	0.177347	-26.3	160	Maker00009550	-	K00586|1|1.6e-76|291.6|egl:EGR_02199|diphthine methyl ester synthase [EC:2.1.1.314]	CDS37164.1	7.1e-165	diphthine synthase [Echinococcus multilocularis]
miR-124a	Maker00007422	-30.1	0.206117	-26.38	167	Maker00007422	-	K11427|1|0.0e+00|1680.2|egl:EGR_04863|histone-lysine N-methyltransferase, H3 lysine-79 specific [EC:2.1.1.43]!K15201|2|9.8e-146|521.9|ovi:T265_01590|general transcription factor 3C polypeptide 3 (transcription factor C subunit 4)	CDI98026.1	0	locus tagral transcription factor 3C polypeptide 3 [Echinococcus multilocularis]
miR-124a	Maker00004271	-27.8	0.207793	-25.46	158	Maker00004271	-	K12890|1|1.2e-119|434.1|egl:EGR_05918|splicing factor, arginine/serine-rich 1!K22066|2|2.0e-42|177.6|egl:EGR_05919|BolA-like protein 1	CDS23162.1	1e-128	arginine:serine rich splicing factor [Echinococcus granulosus]
miR-124a	Maker00010371	-25.1	0.779158	-42.68	293	Maker00010371	-	K03120|1|3.5e-100|370.2|egl:EGR_04879|transcription initiation factor TFIID TATA-box-binding protein!K13862|2|7.1e-85|319.3|egl:EGR_04880|solute carrier family 4 (sodium borate transporter), member 11	CDS21418.1	2e-212	TATA box binding protein 1 [Echinococcus granulosus]
miR-124a	Maker00000733	-28.1	0.441092	-25.76	153	Maker00000733	-	K07520|1|2.7e-207|726.5|egl:EGR_05350|actin-binding LIM protein	CDS39595.2	1.3e-233	Villin headpiece [Echinococcus multilocularis]
miR-124a	Maker00006473	-28.1	0.634887	-25.57	152	Maker00006473	-	K11577|1|3.1e-22|112.5|ovi:T265_13602|kinetochore-associated protein 1	EUB59861.1	0	hypothetical protein EGR_05337 [Echinococcus granulosus]
miR-124a	Maker00007007	-26.5	0.738365	-46.48	310	Maker00007007	-	-	EUB57378.1	1.2e-214	hypothetical protein EGR_07771 [Echinococcus granulosus]
miR-124a	Maker00009710	-27.4	0.5746	-25.79	157	Maker00009710	GO:0004518,GO:0006281,	K01409|1|4.5e-14|84.7|ovi:T265_10617|N6-L-threonylcarbamoyladenine synthase [EC:2.3.1.234]	EUB62604.1	0	hypothetical protein EGR_02400 [Echinococcus granulosus]
miR-124a	Maker00000854	-26.4	0.617497	-45.84	315	Maker00000854	-	K04699|1|6.8e-92|342.8|egl:EGR_04527|suppressor of cytokine signaling 6/7	CDS24644.1	0	expressed conserved protein [Echinococcus granulosus]
miR-124a	Maker00007534	-28.5	0.303626	-48.54	318	Maker00007534	-	K01519|1|2.7e-21|108.2|egl:EGR_09121|inosine triphosphate pyrophosphatase [EC:3.6.1.-]!K02605|2|2.3e-20|105.1|ovi:T265_02625|origin recognition complex subunit 3	CDI96752.1	8e-74	origin recognition complex subunit 3 [Echinococcus multilocularis]
miR-124a	Maker00006045	-29	0.194061	-27.13	168	Maker00006045	-	K22660|1|3.3e-171|605.9|egl:EGR_09255|calsyntenin 2	EUB55898.1	2.1e-170	hypothetical protein EGR_09255 [Echinococcus granulosus]
miR-124a	Maker00001683	-28.1	0.661811	-25.31	149	Maker00001683	-	K22262|1|4.2e-73|281.6|dpl:KGM_205809|WD repeat and FYVE domain-containing protein 3	CDS17470.1	0	beige:beach protein [Echinococcus granulosus]
miR-124a	Maker00002495	-27.4	0.5746	-25.79	157	Maker00002495	GO:0004518,GO:0006281,	K01409|1|4.5e-14|84.7|ovi:T265_10617|N6-L-threonylcarbamoyladenine synthase [EC:2.3.1.234]	EUB62604.1	0	hypothetical protein EGR_02400 [Echinococcus granulosus]
miR-124a	Maker00000817	-28	0.322506	-46.21	317	Maker00000817	-	K01254|1|4.6e-283|977.6|egl:EGR_02555|leukotriene-A4 hydrolase [EC:3.3.2.6]	CDS17004.1	3e-282	leukotriene A 4 hydrolase [Echinococcus granulosus]
miR-124a	Maker00008868	-28.1	0.68182	-25.57	152	Maker00008868	-	K11577|1|2.1e-38|166.4|ovi:T265_13602|kinetochore-associated protein 1	CDS20316.1	0	kinetochore associated protein 1 [Echinococcus granulosus]
miR-124a	Maker00010346	-30.1	0.215792	-26.38	167	Maker00010346	-	K11427|1|0.0e+00|1654.8|egl:EGR_04863|histone-lysine N-methyltransferase, H3 lysine-79 specific [EC:2.1.1.43]!K15201|2|8.4e-140|502.3|ovi:T265_01590|general transcription factor 3C polypeptide 3 (transcription factor C subunit 4)	CDI98026.1	0	locus tagral transcription factor 3C polypeptide 3 [Echinococcus multilocularis]
miR-124a	Maker00007082	-28.3	0.264982	-26.69	169	Maker00007082	-	-	CDS37818.1	3.5e-221	hypothetical protein EmuJ_000510300 [Echinococcus multilocularis]
miR-124a	Maker00009812	-28.3	0.64074	-73.17	479	Maker00009812	-	-	EUB57378.1	0	hypothetical protein EGR_07771 [Echinococcus granulosus]
miR-124a	Maker00000443	-29.4	0.442426	-26.23	161	Maker00000443	-	K17592|1|0.0e+00|1159.8|egl:EGR_10421|sacsin	EUB54722.1	0	hypothetical protein EGR_10421 [Echinococcus granulosus]
miR-124a	Maker00007508	-25.1	0.738035	-42.68	293	Maker00007508	-	K03120|1|3.1e-100|370.2|egl:EGR_04879|transcription initiation factor TFIID TATA-box-binding protein!K13862|2|6.3e-85|319.3|egl:EGR_04880|solute carrier family 4 (sodium borate transporter), member 11	CDI98009.1	4.6e-104	TATA box binding protein 1 [Echinococcus multilocularis]
miR-124a	Maker00002808	-28.4	0.218081	-25.31	155	Maker00002808	GO:0005832,GO:0005737,GO:0005524,GO:0044183,GO:0051082,GO:0005524,GO:0051082,GO:0006458,GO:0061077,GO:0006457,	K09499|1|1.2e-236|823.2|ovi:T265_04869|T-complex protein 1 subunit eta	CDS31906.1	6.3e-275	E3 UFM1 protein ligase 1 [Hymenolepis microstoma]
miR-124a	Maker00002102	-29.7	0.177347	-26.3	160	Maker00002102	-	K00586|1|1.6e-76|291.6|egl:EGR_02199|diphthine methyl ester synthase [EC:2.1.1.314]	CDS37164.1	7.1e-165	diphthine synthase [Echinococcus multilocularis]
miR-124a	Maker00001272	-28.3	0.034773	-27.1	156	Maker00001272	-	K09574|1|3.6e-33|145.2|egl:EGR_02882|FK506-binding protein 8 [EC:5.2.1.8]	CDS42647.1	9e-37	FK506 binding protein 8 38 kDa [Echinococcus multilocularis]
miR-124a	Maker00006564	-28.6	0.319109	-26.99	168	Maker00006564	-	K20292|1|0.0e+00|1316.2|egl:EGR_03112|conserved oligomeric Golgi complex subunit 5	CDS19982.1	0	oligomeric golgi complex subunit 5 [Echinococcus granulosus]
miR-124a	Maker00009255	-29	0.770366	-25.85	164	Maker00009255	-	K10408|1|0.0e+00|2204.1|egl:EGR_06220|dynein heavy chain, axonemal	CDS18210.1	0	dynein heavy chain [Echinococcus granulosus]
miR-124a	Maker00000628	-28.3	0.302803	-44.28	311	Maker00000628	-	K17613|1|3.2e-149|533.1|egl:EGR_05045|calcineurin-binding protein cabin-1	EUB60047.1	2e-148	Calcineurin-binding protein cabin-1 [Echinococcus granulosus]
